# Supplementary material for: Time-Resolved scRNA-Seq Tracks the Adaptation of a Sensitive MCL Cell Line to Ibrutinib Treatment
Source: Int J Mol Sci. 2021 Feb 25;22(5):2276. doi: 10.3390/ijms22052276 (PMC7956352; doi:10.3390/ijms22052276)
Supplement: Supplementary file 1 [file ijms-22-02276-s001.zip]

Archive with 7 entries (7 files):
- Figure S1.pdf
- Figure S2.pdf
- Figure S3.pdf
- Figure S4.pdf
- Figure S5.pdf
- Supplementary Information.docx
- Tables S1, S2, and S3.xlsx
