# Supplementary material for: Time-Resolved scRNA-Seq Tracks the Adaptation of a Sensitive MCL Cell Line to Ibrutinib Treatment
Source: Int J Mol Sci. 2021 Feb 25;22(5):2276. doi: 10.3390/ijms22052276 (PMC7956352; doi:10.3390/ijms22052276)
Supplement: Supplementary file 1 [file ijms-22-02276-s001.zip › Tables S1, S2, and S3.xlsx]

## Sheet: Table S1
Table S1: Thresholds for quality control
Sample (including both replicates)	UMIs	Genes	Mitochondrial gene content [%]	Total genes	Total cells
Individual analysis of Ctr	6.500 - 35.000	2.000 - 5.300	< 8	15.654	5.177
Combined data set (Ctr + 6 h + 48 h)	5.000 - 35.000	1.500 - 5.200	< 9	17.352	16.708

## Sheet: Table S2
Table S2: Marker genes for all clusters of the integrated and cell cycle regressed Ctr data set
p_val	average_logFC	pct.1	pct.2	p_val_adj	cluster	gene
0	-0.511071	1	1	0	0	RPS23
4.42711e-264	-0.463276	0.999	1	8.85422e-261	0	COX7C
4.73131e-210	0.475405	0.983	0.93	9.46261e-207	0	MARCKSL1
1.33814e-169	-1.352	0.862	0.957	2.67629e-166	0	HILPDA
2.69961e-164	-0.165911	1	1	5.39922e-161	0	RPL36
3.27784e-157	-0.18108	1	1	6.55569e-154	0	RPL35
2.76414e-156	-0.166459	1	1	5.52829e-153	0	RPL8
1.68622e-153	-0.507603	0.829	0.956	3.37244e-150	0	COX4I2
1.3628e-141	0.278378	1	1	2.7256e-138	0	ACTB
1.62137e-136	-0.834895	0.679	0.865	3.24273e-133	0	DDIT4
1.93837e-129	-0.410042	0.978	0.996	3.87675e-126	0	ZFAS1
1.6836e-128	0.34681	0.997	0.994	3.3672e-125	0	TUBB
3.47203e-121	-0.495408	0.672	0.879	6.94406e-118	0	BNIP3
1.74561e-109	-0.184597	1	1	3.49121e-106	0	RPL12
5.40095e-108	0.449992	0.985	0.974	1.08019e-104	0	HSPA8
6.60877e-108	-0.382034	0.688	0.881	1.32175e-104	0	BACE2
8.68779e-107	0.277313	0.999	0.993	1.73756e-103	0	STMN1
6.01185e-105	0.303029	0.97	0.948	1.20237e-101	0	PNMA5
8.23289e-104	0.347454	0.914	0.864	1.64658e-100	0	HMGB3
6.97834e-103	-0.129186	1	1	1.39567e-99	0	RPL7
1.17223e-102	0.329222	0.968	0.94	2.34445e-99	0	DKC1
5.72284e-101	-0.34406	0.508	0.762	1.14457e-97	0	EPB41L4A-AS1
8.8075e-101	0.326944	0.977	0.959	1.7615e-97	0	UCP2
1.44975e-98	0.556377	0.982	0.967	2.89951e-95	0	LTB
9.02296e-97	-0.387409	0.473	0.727	1.80459e-93	0	SLC16A3
4.84873e-94	0.224601	0.999	1	9.69746e-91	0	CCND1
2.18754e-93	-0.327315	0.479	0.762	4.37509e-90	0	IZUMO4
2.31001e-92	0.333987	0.851	0.762	4.62002e-89	0	C12orf75
8.20001e-90	-0.136791	1	1	1.64e-86	0	RPS29
4.51062e-89	-0.193466	1	1	9.02124e-86	0	GAPDH
3.10132e-88	-0.22565	0.999	1	6.20264e-85	0	CYC1
1.03001e-80	-0.335144	0.264	0.534	2.06003e-77	0	ANKRD37
4.62976e-80	-0.236277	0.333	0.608	9.25953e-77	0	MIR210HG
2.48123e-79	-0.322371	0.803	0.934	4.96246e-76	0	NCF1
3.04504e-79	-0.499245	0.792	0.916	6.09008e-76	0	CCR7
7.50383e-79	-0.264023	0.35	0.567	1.50077e-75	0	LINC01781
8.61816e-78	-0.21493	0.999	1	1.72363e-74	0	TPI1
2.29701e-77	-0.33125	0.98	0.994	4.59402e-74	0	CD70
1.33466e-76	-0.382443	0.81	0.934	2.66933e-73	0	EVL
3.08975e-76	-0.142554	0.193	0.45	6.1795e-73	0	ROBO2
2.89607e-75	-0.32395	0.392	0.642	5.79213e-72	0	ADM
1.93531e-73	-0.360477	0.886	0.965	3.87063e-70	0	IGFBP2
5.03163e-73	-0.272824	0.97	0.991	1.00633e-69	0	FAM162A
1.24155e-71	-0.261607	0.552	0.773	2.48311e-68	0	NAMPT
3.13441e-71	-0.321054	0.773	0.91	6.26882e-68	0	MKNK2
3.52323e-70	-0.279089	0.935	0.975	7.04646e-67	0	SNHG7
5.35487e-70	-0.235297	0.481	0.696	1.07097e-66	0	LAMP5
1.51166e-68	0.246685	0.992	0.985	3.02331e-65	0	HMGN2
1.8022e-66	0.303373	0.88	0.825	3.6044e-63	0	FAM129C
1.2455e-64	0.180838	0.999	0.998	2.49099e-61	0	HMGB1
2.08349e-64	-0.233566	0.338	0.597	4.16698e-61	0	CXCR4
4.02034e-64	-0.34444	0.551	0.753	8.04069e-61	0	LRRC32
5.64743e-64	-0.275595	0.551	0.754	1.12949e-60	0	GATM
9.76898e-64	-0.178944	0.341	0.573	1.9538e-60	0	INSIG2
1.68631e-63	0.308824	0.999	0.995	3.37262e-60	0	CHI3L2
1.46571e-62	-0.102316	0.36	0.536	2.93142e-59	0	EEF1A2
3.99715e-62	0.416138	0.881	0.831	7.9943e-59	0	CD3D
1.17874e-61	0.233907	0.929	0.902	2.35748e-58	0	GMNN
3.97372e-61	-0.320311	0.425	0.621	7.94744e-58	0	SERPINA9
1.7995e-60	-0.250564	0.973	0.991	3.59901e-57	0	LSP1
2.19426e-60	-0.337425	0.887	0.966	4.38852e-57	0	REL
1.11412e-59	0.254486	0.854	0.777	2.22824e-56	0	AIM2
3.94615e-59	-0.191362	1	1	7.8923e-56	0	ENO1
1.09594e-58	0.255155	0.987	0.975	2.19187e-55	0	CD79B
1.2668e-58	0.228647	0.982	0.983	2.5336e-55	0	DYNLL1
2.2162e-58	-0.298201	0.324	0.558	4.4324e-55	0	TMPRSS3
2.53051e-58	-0.138408	1	1	5.06102e-55	0	RPL7A
6.45477e-57	-0.155861	0.379	0.619	1.29095e-53	0	ZNF292
2.74686e-56	-0.107607	0.272	0.472	5.49371e-53	0	AC022182.2
8.27192e-54	-0.208806	0.323	0.502	1.65438e-50	0	JCHAIN
4.10091e-53	0.251153	0.855	0.755	8.20183e-50	0	FEZ1
1.16115e-52	-0.2269	0.808	0.911	2.32231e-49	0	AP3B1
7.31251e-52	0.217141	0.706	0.519	1.4625e-48	0	VIM
1.14957e-51	0.232031	0.963	0.95	2.29914e-48	0	TUBA1A
1.37697e-51	0.198023	0.985	0.978	2.75395e-48	0	MYBL2
5.35371e-51	0.14411	1	1	1.07074e-47	0	TMSB4X
1.76684e-50	0.226656	0.888	0.85	3.53368e-47	0	MCM3
2.3875e-50	-0.250057	0.907	0.962	4.77499e-47	0	BID
2.53611e-50	0.219845	0.932	0.931	5.07222e-47	0	DNAJA1
2.63432e-50	-0.3408	0.72	0.852	5.26864e-47	0	NEAT1
3.96657e-50	-0.189068	0.414	0.643	7.93314e-47	0	COL9A3
8.02546e-50	0.187319	1	0.999	1.60509e-46	0	TUBA1B
1.81518e-49	-0.197882	0.704	0.869	3.63036e-46	0	AP3S1
2.37988e-49	-0.23972	0.703	0.851	4.75976e-46	0	BHLHE41
3.17032e-48	-0.188322	0.523	0.717	6.34064e-45	0	GPRC5C
5.9401e-48	-0.253208	0.783	0.9	1.18802e-44	0	SNHG15
4.13151e-47	-0.193305	0.733	0.871	8.26303e-44	0	TMEM167A
7.12769e-47	-0.209047	0.635	0.806	1.42554e-43	0	FCRL3
1.12304e-46	-0.324642	0.659	0.81	2.24607e-43	0	ATF5
1.2561e-46	-0.138479	0.348	0.555	2.5122e-43	0	P4HA1
2.78139e-46	0.188968	0.797	0.658	5.56279e-43	0	LINC01480
1.13799e-45	0.240261	0.761	0.668	2.27599e-42	0	TUBB2B
2.35799e-44	-0.219426	0.442	0.644	4.71598e-41	0	ID2
3.60255e-44	-0.219068	0.677	0.834	7.2051e-41	0	ALDOC
6.18571e-44	0.169814	1	1	1.23714e-40	0	HSP90AB1
6.667e-44	0.242714	0.995	0.994	1.3334e-40	0	SH3TC1
1.06604e-43	-0.155559	0.551	0.738	2.13207e-40	0	CCNH
1.08213e-43	0.184592	0.999	0.999	2.16426e-40	0	HSP90AA1
1.57975e-43	-0.124235	0.247	0.451	3.1595e-40	0	PHLDA1
1.63973e-43	-0.269402	0.821	0.918	3.27946e-40	0	UBALD2
3.17733e-43	-0.138394	0.168	0.393	6.35466e-40	0	LSAMP
1.22312e-42	-0.170355	0.608	0.798	2.44623e-39	0	SIRT6
2.00217e-41	-0.203449	0.714	0.844	4.00434e-38	0	C4orf3
4.52423e-41	-0.12107	0.267	0.445	9.04846e-38	0	GPER1
6.34428e-41	0.188212	0.99	0.986	1.26886e-37	0	MS4A1
3.17502e-40	-0.153037	0.996	0.997	6.35004e-37	0	NDUFB9
1.99412e-39	-0.157567	0.378	0.576	3.98823e-36	0	TNFRSF1B
2.85469e-39	0.213975	0.983	0.979	5.70938e-36	0	CD37
1.67596e-38	0.185781	0.974	0.961	3.35193e-35	0	BUB3
1.96333e-38	-0.13993	0.397	0.593	3.92666e-35	0	CFD
2.09154e-38	0.190237	0.911	0.881	4.18308e-35	0	SLBP
6.46316e-38	-0.154726	0.527	0.702	1.29263e-34	0	MEF2C
7.20087e-38	-0.166261	1	1	1.44017e-34	0	LDHA
2.00966e-37	-0.143562	0.447	0.647	4.01932e-34	0	GRINA
2.07635e-37	-0.13042	0.414	0.616	4.15271e-34	0	SYTL1
2.58704e-37	-0.175086	0.591	0.754	5.17408e-34	0	RNMT
4.59846e-37	0.204016	0.641	0.533	9.19691e-34	0	DDAH2
8.29927e-37	-0.139452	0.257	0.469	1.65985e-33	0	FABP6
2.58822e-36	0.194661	0.845	0.819	5.17645e-33	0	CHORDC1
3.36229e-36	0.115763	1	0.999	6.72458e-33	0	H3F3B
4.97101e-36	0.202746	0.942	0.936	9.94202e-33	0	TRBC2
6.35406e-36	-0.126859	0.283	0.46	1.27081e-32	0	RXRA
8.0176e-36	0.202775	0.468	0.315	1.60352e-32	0	MLLT11
1.77905e-35	-0.102297	0.259	0.455	3.55811e-32	0	KDM3A
3.29761e-35	0.18592	0.845	0.784	6.59522e-32	0	TK1
3.40967e-35	-0.226042	0.55	0.72	6.81933e-32	0	BCL2A1
5.04066e-35	-0.133507	0.361	0.569	1.00813e-31	0	SLC37A1
5.2456e-35	-0.103303	0.268	0.451	1.04912e-31	0	FUT11
5.67264e-35	-0.161221	0.497	0.685	1.13453e-31	0	ITGB2
4.2239e-34	-0.117395	0.239	0.438	8.4478e-31	0	BCL2
1.00426e-33	0.158431	0.623	0.523	2.00851e-30	0	STK17A
1.44685e-33	0.177991	0.991	0.978	2.8937e-30	0	CD52
2.73268e-33	-0.155284	0.232	0.433	5.46536e-30	0	GADD45B
4.87138e-33	0.191403	0.94	0.907	9.74275e-30	0	PCNA
6.60159e-33	0.179572	0.944	0.943	1.32032e-29	0	JPT1
1.03556e-32	-0.121491	0.448	0.637	2.07112e-29	0	WDR41
1.16061e-32	-0.165157	0.878	0.931	2.32122e-29	0	HINT2
1.31478e-32	-0.214758	0.804	0.893	2.62956e-29	0	SYNGR2
2.09136e-32	-0.103043	0.265	0.455	4.18273e-29	0	B3GNT4
3.15202e-32	-0.154939	0.25	0.442	6.30404e-29	0	BEX3
3.71499e-32	-0.11223	0.432	0.62	7.42999e-29	0	STK32C
6.88495e-32	-0.105582	0.425	0.631	1.37699e-28	0	TMEM54
8.84174e-32	0.134325	0.871	0.844	1.76835e-28	0	MANF
3.16108e-31	0.111193	0.403	0.294	6.32215e-28	0	SVIP
7.70949e-31	-0.169873	0.884	0.95	1.5419e-27	0	SIT1
8.62593e-31	-0.159036	0.378	0.556	1.72519e-27	0	SLC43A3
8.63785e-31	0.136257	0.946	0.927	1.72757e-27	0	SDF2L1
3.6363e-30	-0.221947	0.796	0.909	7.2726e-27	0	SNHG8
3.8479e-30	-0.155956	0.721	0.852	7.6958e-27	0	C7orf50
4.23977e-30	-0.151835	0.465	0.64	8.47955e-27	0	MATK
4.54895e-30	-0.10548	0.283	0.43	9.0979e-27	0	CTXN3
1.63175e-29	-0.134766	0.45	0.642	3.26351e-26	0	LINC00926
1.71351e-29	-0.170426	0.381	0.562	3.42702e-26	0	UBE2C
1.91097e-29	0.112918	1	0.999	3.82194e-26	0	ACTG1
7.16545e-29	-0.112799	0.502	0.68	1.43309e-25	0	JUND
1.02859e-28	-0.147283	0.436	0.621	2.05718e-25	0	NFKB2
1.57688e-28	-0.194751	0.808	0.897	3.15376e-25	0	NGLY1
1.78696e-28	0.147909	0.607	0.528	3.57392e-25	0	TUBB2A
3.02954e-28	-0.16141	0.942	0.979	6.05908e-25	0	RHOG
3.45387e-28	0.184797	0.8	0.766	6.90773e-25	0	PCLAF
4.2142e-28	-0.113115	0.563	0.72	8.42839e-25	0	HOMER3
5.46849e-28	-0.251453	0.352	0.513	1.0937e-24	0	NR4A1
2.16206e-27	-0.142289	0.55	0.705	4.32412e-24	0	KDM4B
4.46535e-27	0.187187	0.565	0.47	8.9307e-24	0	CD24
5.80971e-27	-0.101132	0.25	0.415	1.16194e-23	0	EFNA3
6.42822e-27	0.130899	0.998	0.999	1.28564e-23	0	HNRNPA2B1
2.90328e-26	-0.203814	0.776	0.87	5.80656e-23	0	CLEC2B
1.03996e-25	-0.129224	0.3	0.487	2.07992e-22	0	CCDC151
1.53099e-25	-0.103327	0.326	0.448	3.06199e-22	0	C1orf21
2.06887e-25	-0.159052	0.613	0.77	4.13775e-22	0	JUNB
8.83448e-25	-0.172207	0.836	0.925	1.7669e-21	0	CD44
1.19757e-24	0.146494	0.615	0.553	2.39513e-21	0	ASF1A
2.13568e-24	-0.108892	0.466	0.622	4.27136e-21	0	EGLN1
4.43899e-24	-0.140985	0.748	0.855	8.87799e-21	0	LONP1
6.90316e-24	-0.122137	0.482	0.648	1.38063e-20	0	P2RX1
7.90159e-24	-0.161028	0.517	0.644	1.58032e-20	0	ASCL1
9.06246e-24	0.159711	0.78	0.748	1.81249e-20	0	CLSPN
1.42139e-23	0.135708	0.967	0.964	2.84278e-20	0	DDX39A
2.37141e-23	-0.126865	0.752	0.86	4.74283e-20	0	LY6E
4.41262e-23	-0.133638	0.62	0.756	8.82525e-20	0	SRP19
4.84019e-23	-0.152847	0.537	0.681	9.68038e-20	0	WARS
6.96594e-23	-0.307078	0.71	0.811	1.39319e-19	0	DUSP2
1.58609e-22	-0.163143	0.501	0.647	3.17219e-19	0	ZBTB32
1.96612e-22	-0.164225	0.36	0.528	3.93224e-19	0	RSPH1
2.0297e-22	0.193031	0.892	0.896	4.05941e-19	0	KPNA2
2.27095e-22	-0.182192	0.548	0.698	4.5419e-19	0	NFKBID
3.18398e-22	0.115076	0.998	0.993	6.36797e-19	0	PRDX1
3.70607e-22	0.152661	0.899	0.885	7.41214e-19	0	SFPQ
6.32826e-22	-0.152746	0.805	0.875	1.26565e-18	0	DHFR
7.3552e-22	-0.200916	0.709	0.825	1.47104e-18	0	MYC
9.12215e-22	-0.129496	0.643	0.778	1.82443e-18	0	WSB1
1.08886e-21	-0.115001	0.668	0.813	2.17773e-18	0	INTS13
1.20282e-21	-0.145535	0.375	0.548	2.40564e-18	0	CCL22
1.87975e-21	-0.165543	0.859	0.932	3.75949e-18	0	FCRL5
5.03283e-21	0.146594	0.851	0.844	1.00657e-17	0	FEN1
6.23041e-21	-0.176367	0.756	0.848	1.24608e-17	0	BIRC3
1.23483e-20	-0.12681	0.996	0.999	2.46966e-17	0	PGK1
1.38437e-20	-0.114527	0.646	0.771	2.76875e-17	0	REEP5
1.60702e-20	-0.129438	0.113	0.25	3.21405e-17	0	HMGN3
3.23046e-20	0.142298	0.636	0.582	6.46091e-17	0	MCM10
5.39401e-20	-0.127493	0.667	0.791	1.0788e-16	0	ITPR2
1.273e-19	0.142304	0.942	0.925	2.546e-16	0	PLD4
1.48059e-19	-0.12413	0.729	0.845	2.96118e-16	0	IL2RG
1.9283e-19	-0.110462	0.572	0.733	3.85659e-16	0	ABCA6
2.26553e-19	0.102194	0.421	0.321	4.53105e-16	0	SOX11
2.71908e-19	0.141713	0.891	0.884	5.43816e-16	0	SMC6
2.80878e-19	-0.104576	0.658	0.776	5.61757e-16	0	CD300A
4.33565e-19	-0.137125	0.376	0.514	8.67131e-16	0	SERPINB9
7.29829e-19	-0.100209	0.406	0.553	1.45966e-15	0	IRF4
1.256e-18	0.119634	0.985	0.982	2.512e-15	0	CALM2
1.76818e-18	-0.114548	0.457	0.592	3.53636e-15	0	IGLC3
1.91631e-18	0.140116	0.916	0.906	3.83261e-15	0	UBE2S
6.35445e-18	-0.128089	0.594	0.736	1.27089e-14	0	AC084033.3
9.35045e-18	0.131087	0.831	0.824	1.87009e-14	0	ZWINT
1.40575e-17	-0.10389	0.683	0.806	2.81151e-14	0	SLC25A19
1.72436e-17	-0.107095	0.409	0.552	3.44872e-14	0	NUDT8
1.77138e-17	0.100047	0.972	0.972	3.54276e-14	0	EIF5
1.99407e-17	-0.129061	0.7	0.798	3.98814e-14	0	NINJ1
1.0075e-16	0.124338	0.688	0.657	2.01501e-13	0	ITM2C
1.35853e-16	-0.208609	0.326	0.453	2.71706e-13	0	TRIB3
2.09818e-16	-0.105547	0.321	0.453	4.19636e-13	0	SAMSN1
8.90233e-16	-0.163543	0.335	0.472	1.78047e-12	0	H1FX
1.47361e-15	-0.111272	0.725	0.83	2.94723e-12	0	CLECL1
1.92433e-15	0.162546	0.791	0.765	3.84866e-12	0	CDC20
2.61229e-15	-0.132219	0.078	0.207	5.22459e-12	0	TMEM132D-AS1
3.50046e-15	-0.101641	0.342	0.472	7.00092e-12	0	TMC8
4.68913e-15	-0.106566	0.922	0.961	9.37826e-12	0	C19orf48
5.40962e-15	0.144103	0.917	0.917	1.08192e-11	0	ID3
7.02279e-15	0.137349	0.737	0.729	1.40456e-11	0	QRSL1
7.0753e-15	0.163892	0.834	0.826	1.41506e-11	0	CCNB1
7.13381e-15	-0.117296	0.56	0.675	1.42676e-11	0	IRF2BP2
1.53168e-14	-0.135127	0.436	0.563	3.06337e-11	0	RIPOR2
2.43705e-14	-0.103466	0.778	0.882	4.87409e-11	0	SPATC1L
2.54688e-14	0.131005	0.708	0.698	5.09377e-11	0	FAM27C
2.58336e-14	-0.128769	1	1	5.16672e-11	0	RPS3A
2.69478e-14	-0.216253	0.2	0.348	5.38957e-11	0	IL4I1
4.51677e-14	0.144964	0.776	0.778	9.03353e-11	0	TUBA1C
6.01889e-14	0.127501	0.653	0.623	1.20378e-10	0	UHRF1
6.16274e-14	0.124128	0.632	0.578	1.23255e-10	0	GSTO1
7.30136e-14	0.103634	0.902	0.906	1.46027e-10	0	PYM1
8.71644e-14	-0.104158	0.34	0.45	1.74329e-10	0	AP002852.1
9.2453e-14	-0.106077	0.368	0.491	1.84906e-10	0	MGLL
1.00956e-13	-0.100699	0.813	0.887	2.01912e-10	0	PDXK
1.09819e-13	-0.112976	0.648	0.746	2.19639e-10	0	SAP30
3.53436e-13	-0.10557	0.7	0.811	7.06872e-10	0	PIM2
7.475e-13	0.114551	0.617	0.578	1.495e-09	0	KIAA0040
3.6197e-12	0.122097	0.683	0.671	7.23941e-09	0	CD1D
5.90386e-12	-0.117716	0.907	0.946	1.18077e-08	0	NPW
7.04894e-12	-0.151622	0.944	0.971	1.40979e-08	0	SAT1
8.88516e-12	0.118446	0.957	0.955	1.77703e-08	0	CKB
3.69788e-11	0.138449	0.747	0.746	7.39576e-08	0	ARL6IP1
4.15261e-11	-0.104313	0.757	0.833	8.30522e-08	0	SIAH2
2.05918e-10	-0.108022	0.909	0.964	4.11836e-07	0	EBI3
2.42963e-10	-0.11758	0.814	0.884	4.85926e-07	0	NXPH4
3.02109e-10	-0.119637	0.662	0.77	6.04219e-07	0	RPL22L1
3.25906e-09	0.106909	0.713	0.718	6.51812e-06	0	TACC3
1.26319e-08	-0.245294	0.42	0.514	2.52638e-05	0	DDIT3
2.84273e-08	0.101168	0.718	0.723	5.68546e-05	0	TROAP
7.30389e-08	-0.105395	0.831	0.887	0.000146078	0	RNF187
1.25978e-07	0.100746	0.548	0.546	0.000251957	0	NAGK
1.91734e-07	0.121625	0.75	0.746	0.000383469	0	CAMP
7.52527e-07	-0.101369	0.359	0.454	0.00150505	0	KRT18
2.65493e-06	-0.125384	0.72	0.787	0.00530986	0	ZFP36L1
3.1642e-06	0.101776	0.658	0.681	0.0063284	0	H2AFX
6.89644e-06	-0.149332	0.989	0.986	0.0137929	0	IGLC2
7.13776e-05	-0.127576	0.864	0.923	0.142755	0	TAF1D
0.00281296	-0.445324	0.197	0.249	1	0	SPP1
0.00510333	-0.479503	0.513	0.561	1	0	CXCL10
0.00607126	-0.110155	0.949	0.963	1	0	CIRBP
2.21996e-260	0.3529	1	1	4.43992e-257	1	RPS23
1.02105e-229	0.368523	1	0.999	2.04209e-226	1	COX7C
1.82964e-166	0.516764	0.999	0.983	3.65928e-163	1	IGLC2
3.743e-159	0.261288	0.999	1	7.486e-156	1	MT-CO2
3.75315e-152	0.174411	1	1	7.5063e-149	1	RPL35
2.42975e-131	0.204269	1	1	4.85949e-128	1	RPL7A
4.87762e-130	0.290091	0.999	1	9.75525e-127	1	MT-CYB
8.39757e-124	0.259291	1	0.999	1.67951e-120	1	MT-ND2
3.66417e-123	-0.445336	0.911	0.957	7.32833e-120	1	MARCKSL1
2.3494e-117	-0.384969	0.999	0.999	4.6988e-114	1	MALAT1
7.02225e-113	0.316815	0.767	0.553	1.40445e-109	1	ASCL1
3.16458e-108	-0.381722	0.99	0.997	6.32916e-105	1	TUBB
6.55851e-108	0.251364	0.999	0.997	1.3117e-104	1	SLIRP
3.57257e-103	0.230052	1	0.999	7.14513e-100	1	ATP5ME
2.11162e-101	0.470732	0.694	0.522	4.22323e-98	1	SERPINA9
2.34699e-101	-0.890053	0.912	0.938	4.69398e-98	1	HILPDA
3.39516e-98	-0.662802	0.712	0.85	6.79033e-95	1	DDIT4
3.5504e-97	0.292922	0.952	0.858	7.10081e-94	1	AP3B1
1.33971e-96	0.28682	0.767	0.591	2.67943e-93	1	LAMP5
8.85347e-94	-0.437245	0.498	0.713	1.77069e-90	1	SLC16A3
2.65435e-91	-0.383957	0.54	0.751	5.3087e-88	1	LINC01480
2.5661e-90	-0.356488	0.981	0.995	5.13221e-87	1	UBC
1.77414e-82	0.112131	1	1	3.54829e-79	1	RPL8
2.60186e-78	-0.106231	0.141	0.415	5.20373e-75	1	HES5
8.98769e-78	-0.30825	0.829	0.888	1.79754e-74	1	NGLY1
4.29202e-77	0.209575	0.723	0.547	8.58404e-74	1	CHST2
1.32745e-76	0.118277	1	1	2.65489e-73	1	RPL7
1.01947e-75	-0.434568	0.701	0.811	2.03894e-72	1	FEZ1
1.0422e-72	-0.306499	0.949	0.969	2.0844e-69	1	UCP2
3.1901e-70	0.187098	0.999	1	6.3802e-67	1	MT-CO3
2.80486e-66	0.184779	0.999	0.996	5.60972e-63	1	NDUFB9
5.2709e-66	0.17397	0.999	0.999	1.05418e-62	1	PSME2
2.07929e-64	0.341946	0.596	0.476	4.15859e-61	1	LINC01781
3.392e-64	-0.413326	0.776	0.838	6.784e-61	1	BNIP3
4.00578e-61	0.203494	0.969	0.898	8.01156e-58	1	HINT2
7.12749e-60	-0.370117	0.586	0.737	1.4255e-56	1	LRRC32
1.13671e-59	-0.292019	0.992	0.99	2.27342e-56	1	CD70
2.678e-59	0.192135	0.712	0.519	5.356e-56	1	CCDC191
2.83747e-59	0.205073	0.779	0.641	5.67494e-56	1	HOMER3
5.06466e-58	0.184486	0.997	0.99	1.01293e-54	1	MRPL41
5.80583e-58	0.105472	1	1	1.16117e-54	1	RPS29
9.46495e-58	-0.233784	0.993	0.995	1.89299e-54	1	STMN1
1.52753e-56	0.181483	0.999	0.998	3.05506e-53	1	MT-ND3
2.29267e-55	0.191391	0.998	0.99	4.58534e-52	1	CHCHD10
7.46088e-52	-0.25835	0.944	0.958	1.49218e-48	1	PNMA5
1.17909e-51	-0.359618	0.741	0.842	2.35817e-48	1	NEAT1
1.89443e-51	-0.27328	0.687	0.78	3.78886e-48	1	CREM
9.80796e-51	0.221604	0.967	0.874	1.96159e-47	1	NCF1
1.48511e-50	-0.178151	1	1	2.97023e-47	1	FTL
3.81741e-50	-0.251492	0.577	0.727	7.63481e-47	1	SRGN
1.35691e-49	-0.371952	0.685	0.798	2.71381e-46	1	ATF5
4.61231e-49	0.179048	0.692	0.553	9.22461e-46	1	KIAA0040
5.11984e-48	0.211284	0.962	0.89	1.02397e-44	1	VPREB3
1.20643e-47	-0.295228	0.868	0.9	2.41286e-44	1	UBALD2
1.30245e-47	-0.262958	0.958	0.966	2.6049e-44	1	SAT1
2.88022e-47	-0.420719	0.869	0.886	5.76044e-44	1	CCR7
1.02453e-46	0.177544	0.998	0.994	2.04905e-43	1	FDPS
7.82186e-46	-0.144503	1	1	1.56437e-42	1	TMSB4X
1.21624e-45	-0.231643	0.385	0.584	2.43249e-42	1	MIR210HG
3.89239e-45	-0.321556	0.45	0.616	7.78479e-42	1	ADM
7.60494e-45	0.222582	0.659	0.518	1.52099e-41	1	IGLC3
9.43188e-45	-0.309298	0.306	0.514	1.88638e-41	1	ANKRD37
4.65321e-44	-0.27502	0.43	0.619	9.30643e-41	1	VIM
5.23362e-44	0.171289	0.999	0.994	1.04672e-40	1	HSPE1
9.67981e-44	-0.240333	0.995	0.992	1.93596e-40	1	HES4
1.27107e-43	-0.174511	1	1	2.54214e-40	1	LDHA
1.19517e-42	0.166711	0.819	0.707	2.39034e-39	1	REEP5
1.37293e-42	-0.310507	0.895	0.902	2.74587e-39	1	EVL
2.83045e-42	0.131846	1	0.999	5.66091e-39	1	CYC1
6.30054e-41	0.137499	0.999	0.999	1.26011e-37	1	MT-ATP6
2.43787e-40	0.127485	0.828	0.68	4.87574e-37	1	SRP19
1.87519e-39	0.108096	0.502	0.388	3.75038e-36	1	AC022182.2
3.6897e-39	0.154316	0.822	0.711	7.37941e-36	1	UBE2G1
4.86907e-39	-0.222615	0.799	0.851	9.73813e-36	1	FOXP1
7.65097e-39	0.161156	0.527	0.427	1.53019e-35	1	JCHAIN
3.23755e-38	-0.179484	0.445	0.605	6.47511e-35	1	HK1
6.43656e-37	0.110138	0.528	0.416	1.28731e-33	1	MAP3K7CL
1.53883e-35	0.119761	1	1	3.07766e-32	1	RPS26
1.91644e-35	0.158109	0.857	0.722	3.83287e-32	1	ITPR2
1.99115e-35	-0.208789	0.628	0.713	3.98229e-32	1	TRPM4
2.57172e-35	0.190018	0.806	0.707	5.14344e-32	1	SUSD3
5.69842e-35	-0.19029	0.649	0.744	1.13968e-31	1	SAP30
7.76427e-35	0.146133	0.749	0.653	1.55285e-31	1	FASN
9.16628e-35	-0.284226	0.367	0.539	1.83326e-31	1	TMPRSS3
2.30741e-34	-0.222543	0.929	0.954	4.61482e-31	1	DKC1
4.13219e-34	0.160559	0.9	0.806	8.26439e-31	1	LY6E
1.40903e-33	-0.211177	0.956	0.961	2.81807e-30	1	SPIB
1.72721e-33	-0.205841	0.749	0.819	3.45443e-30	1	TK1
2.36935e-33	-0.17202	0.411	0.58	4.7387e-30	1	VGLL4
3.46203e-33	-0.211695	0.777	0.82	6.92407e-30	1	C4orf3
5.07053e-33	0.141112	0.777	0.664	1.01411e-29	1	GLRX
6.49032e-33	0.129267	0.454	0.367	1.29806e-29	1	CTXN3
7.48385e-33	0.148333	0.972	0.933	1.49677e-29	1	EBNA1BP2
1.93746e-32	-0.190681	0.678	0.763	3.87492e-29	1	WSB1
4.1748e-32	-0.267349	0.785	0.836	8.34961e-29	1	BIRC3
4.83989e-32	-0.129511	1	0.999	9.67978e-29	1	ACTG1
5.39415e-32	0.153662	0.993	0.979	1.07883e-28	1	DYNLL1
9.67801e-32	0.111205	0.637	0.534	1.9356e-28	1	SLC2A6
3.0896e-31	0.142996	0.983	0.968	6.1792e-28	1	EIF5
8.30702e-31	-0.274228	0.958	0.94	1.6614e-27	1	REL
1.19208e-30	0.149859	0.61	0.478	2.38416e-27	1	LINC02397
2.33075e-30	0.158428	0.909	0.837	4.66151e-27	1	DHFR
2.86594e-30	0.150945	0.917	0.852	5.73189e-27	1	HES6
3.33506e-30	0.139579	0.968	0.935	6.67012e-27	1	ARPC5L
6.3512e-30	-0.171803	0.65	0.73	1.27024e-26	1	RNMT
1.20731e-29	-0.197223	0.381	0.537	2.41462e-26	1	CD24
1.30655e-29	-0.229428	0.762	0.83	2.61309e-26	1	SIAH2
2.51486e-29	-0.190951	0.454	0.601	5.02972e-26	1	DDAH2
2.564e-29	-0.207865	0.958	0.958	5.128e-26	1	RBM17
2.78632e-29	0.170911	1	0.981	5.57264e-26	1	LSP1
5.20533e-29	0.145752	0.995	0.973	1.04107e-25	1	CD79B
7.77246e-29	0.145422	0.974	0.902	1.55449e-25	1	COX4I2
8.0183e-29	-0.195528	0.981	0.989	1.60366e-25	1	HMGN2
9.80306e-29	-0.17198	0.987	0.984	1.96061e-25	1	FAM162A
1.07212e-28	-0.126651	0.184	0.374	2.14423e-25	1	LGALS9
1.61124e-28	0.124629	0.771	0.657	3.22248e-25	1	CCNH
1.74972e-28	0.135136	0.906	0.822	3.49944e-25	1	CTSZ
1.77345e-28	-0.174119	0.489	0.629	3.54691e-25	1	GSTO1
2.33996e-28	0.128681	0.503	0.446	4.67992e-25	1	CD36
2.75722e-28	-0.206806	0.752	0.798	5.51445e-25	1	C12orf75
3.03504e-28	-0.160288	0.382	0.539	6.07008e-25	1	P4HA1
5.23689e-28	0.136273	0.788	0.7	1.04738e-24	1	APBB1IP
9.99428e-28	-0.208375	0.398	0.546	1.99886e-24	1	SLC43A3
2.30149e-27	-0.156639	0.399	0.548	4.60299e-24	1	INSIG2
3.1127e-27	0.146104	0.865	0.796	6.22539e-24	1	SH2B2
3.28221e-27	-0.181782	0.949	0.956	6.56441e-24	1	TUBA1A
8.05103e-27	0.113908	0.738	0.652	1.61021e-23	1	CD1D
1.03912e-26	-0.304419	0.638	0.748	2.07825e-23	1	CD83
1.84917e-26	-0.15332	0.998	0.998	3.69834e-23	1	PGK1
2.45515e-26	0.10675	1	0.999	4.9103e-23	1	SEC61B
3.32833e-26	-0.163093	0.589	0.694	6.65666e-23	1	FERMT3
7.38594e-26	-0.172944	0.935	0.947	1.47719e-22	1	JPT1
9.85336e-26	0.112474	0.898	0.811	1.97067e-22	1	TMEM167A
2.0876e-25	-0.190335	0.618	0.72	4.17519e-22	1	TUBB2B
2.58251e-25	-0.152121	0.984	0.987	5.16503e-22	1	CKS1B
3.36238e-25	-0.199428	0.575	0.657	6.72476e-22	1	NFKBIE
8.29192e-25	-0.158069	0.756	0.792	1.65838e-21	1	COX20
1.54033e-24	-0.165532	0.997	0.998	3.08066e-21	1	FTH1
4.07253e-24	0.150345	0.999	0.999	8.14507e-21	1	HSP90AA1
4.57026e-24	0.125955	0.941	0.893	9.14052e-21	1	PYM1
5.72066e-24	-0.127439	0.481	0.614	1.14413e-20	1	EGLN1
8.47497e-24	0.106942	0.729	0.583	1.69499e-20	1	IGLL5
8.51972e-24	-0.176984	0.217	0.406	1.70394e-20	1	MLLT11
1.33043e-23	0.111823	0.745	0.634	2.66086e-20	1	KDM4B
1.79041e-23	-0.217492	0.828	0.828	3.58082e-20	1	BACE2
1.86223e-23	-0.1703	0.734	0.826	3.72446e-20	1	CDK1
2.32369e-23	0.143388	0.826	0.735	4.64738e-20	1	FCRL3
2.76077e-23	0.161182	0.983	0.975	5.52154e-20	1	HSPA8
3.29816e-23	0.139242	0.921	0.845	6.59632e-20	1	SQLE
9.48094e-23	-0.103193	0.291	0.465	1.89619e-19	1	AP002852.1
1.01757e-22	0.113455	0.778	0.65	2.03515e-19	1	COMT
1.06136e-22	0.117645	0.967	0.941	2.12272e-19	1	RUVBL2
2.1062e-22	-0.13062	0.324	0.479	4.2124e-19	1	BEND5
2.17925e-22	-0.203352	0.849	0.87	4.3585e-19	1	NXPH4
2.37414e-22	0.115226	0.989	0.974	4.74829e-19	1	ITGAE
2.55955e-22	0.155504	0.997	0.985	5.11909e-19	1	S100A4
2.7699e-22	-0.239802	0.613	0.695	5.53981e-19	1	BCL2A1
3.88675e-22	-0.213088	0.718	0.786	7.7735e-19	1	ZFP36L1
4.83513e-22	-0.176679	0.926	0.931	9.67026e-19	1	PPAN
6.54951e-22	-0.188822	0.633	0.703	1.3099e-18	1	IZUMO4
1.02586e-21	0.111092	0.754	0.677	2.05173e-18	1	DTX1
1.36405e-21	0.101827	0.826	0.737	2.72811e-18	1	SURF2
2.07278e-21	-0.144585	0.796	0.819	4.14555e-18	1	IL2RG
2.95472e-21	0.100118	0.801	0.707	5.90944e-18	1	QRSL1
7.16228e-21	-0.147376	0.441	0.578	1.43246e-17	1	SPINT2
2.66356e-20	-0.199191	0.865	0.869	5.32712e-17	1	SNHG15
5.65427e-20	-0.194395	0.661	0.711	1.13085e-16	1	GATM
1.19031e-19	-0.113709	0.285	0.444	2.38062e-16	1	B3GNT4
1.46521e-19	0.112333	0.95	0.925	2.93042e-16	1	DNAJA1
3.5819e-19	-0.143833	0.972	0.968	7.1638e-16	1	RHOG
5.18039e-19	-0.148726	0.648	0.709	1.03608e-15	1	SDCBP
6.36312e-19	0.196444	0.952	0.947	1.27262e-15	1	TUBB4B
7.45028e-19	-0.156373	0.293	0.45	1.49006e-15	1	NRN1
7.55222e-19	0.100571	0.933	0.87	1.51044e-15	1	ATG101
7.95718e-19	0.103423	0.822	0.74	1.59144e-15	1	POU2AF1
1.80347e-18	0.109408	0.921	0.878	3.60695e-15	1	SFPQ
2.65486e-18	-0.108331	0.51	0.628	5.30973e-15	1	KIFC1
3.32398e-18	0.101665	0.859	0.794	6.64796e-15	1	RASGRP2
8.63046e-18	-0.131154	0.978	0.978	1.72609e-14	1	TNFRSF13B
1.11312e-17	-0.14628	0.434	0.558	2.22623e-14	1	CXCR4
1.32684e-17	-0.145314	0.589	0.662	2.65368e-14	1	IRF2BP2
1.35296e-17	0.100787	0.92	0.859	2.70592e-14	1	MLF2
1.89335e-17	0.103278	0.903	0.841	3.78671e-14	1	FCRLA
1.972e-17	0.107386	0.904	0.864	3.944e-14	1	ACAT2
2.16227e-17	0.104067	0.956	0.92	4.32455e-14	1	UBE2M
8.73259e-17	0.103075	0.97	0.953	1.74652e-13	1	SON
1.20827e-16	-0.140356	0.918	0.932	2.41654e-13	1	CD40
1.2344e-16	0.112608	0.912	0.842	2.4688e-13	1	RGS19
1.78812e-16	-0.165061	0.855	0.873	3.57625e-13	1	SYNGR2
1.98935e-16	0.104719	0.938	0.894	3.97869e-13	1	NOP56
5.06075e-16	-0.132909	0.619	0.704	1.01215e-12	1	SNAPC1
7.81497e-16	-0.140709	0.626	0.68	1.56299e-12	1	ITM2C
1.58915e-15	-0.173748	0.532	0.608	3.1783e-12	1	ID2
2.71321e-15	-0.117867	0.474	0.578	5.42642e-12	1	NFATC1
3.4186e-15	-0.107223	0.387	0.509	6.8372e-12	1	TSPAN11
4.57381e-15	-0.108088	0.458	0.57	9.14763e-12	1	GMPPB
4.76108e-15	-0.138358	0.732	0.767	9.52215e-12	1	ARF4
4.99669e-15	-0.102559	0.999	0.999	9.99339e-12	1	TUBA1B
5.41676e-15	-0.302114	0.179	0.352	1.08335e-11	1	IL4I1
6.07674e-15	-0.109035	0.998	0.994	1.21535e-11	1	CSTB
6.52647e-15	0.102924	0.998	0.996	1.30529e-11	1	SET
8.72128e-15	-0.600098	0.101	0.281	1.74426e-11	1	SPP1
9.66664e-15	-0.194342	0.567	0.621	1.93333e-11	1	ZBTB32
1.58434e-14	-0.136288	0.544	0.619	3.16867e-11	1	NUP62
2.10354e-14	0.148546	0.933	0.9	4.20708e-11	1	UBE2S
3.5316e-14	-0.140141	0.848	0.879	7.06321e-11	1	NUSAP1
3.53806e-14	-0.11932	0.479	0.575	7.07611e-11	1	STK17A
3.67058e-14	0.102279	0.439	0.399	7.34116e-11	1	TNFAIP2
4.21701e-14	-0.130702	1	1	8.43403e-11	1	RPS3A
4.52308e-14	-0.213213	0.722	0.762	9.04615e-11	1	PTP4A3
5.85402e-14	0.13174	0.957	0.938	1.1708e-10	1	PTTG1
6.34987e-14	-0.119448	0.715	0.779	1.26997e-10	1	NFKBIA
6.7662e-14	-0.125294	0.289	0.424	1.35324e-10	1	MYO1G
8.91078e-14	-0.111662	0.499	0.6	1.78216e-10	1	RHOH
9.17412e-14	-0.162492	0.871	0.88	1.83482e-10	1	HMGB3
1.19352e-13	-0.112996	0.422	0.543	2.38705e-10	1	LGMN
1.30916e-13	-0.289054	0.768	0.788	2.61831e-10	1	DUSP2
1.83774e-13	-0.157332	0.905	0.899	3.67548e-10	1	CD44
1.96264e-13	-0.116657	0.998	0.999	3.92528e-10	1	HIST1H4C
2.02186e-13	-0.157808	0.236	0.388	4.04372e-10	1	RAMP1
2.13477e-13	0.103485	0.765	0.723	4.26953e-10	1	HSPH1
3.18354e-13	-0.141143	0.778	0.831	6.36708e-10	1	TOP2A
3.22332e-13	-0.196745	0.949	0.963	6.44665e-10	1	HMGB2
3.32712e-13	-0.157643	0.881	0.869	6.65423e-10	1	MKNK2
3.43409e-13	-0.123536	0.655	0.701	6.86819e-10	1	ABCA6
3.66956e-13	-0.123434	0.242	0.386	7.33913e-10	1	SOX11
3.92097e-13	-0.125407	0.75	0.787	7.84194e-10	1	TUBA1C
5.61992e-13	-0.133336	0.916	0.91	1.12398e-09	1	FCRL5
1.34755e-12	-0.257913	0.615	0.671	2.6951e-09	1	NFKBID
2.60911e-12	0.104387	0.943	0.907	5.21822e-09	1	ID3
4.4451e-12	-0.138812	0.529	0.598	8.8902e-09	1	COL9A3
5.33109e-12	-0.208608	0.967	0.973	1.06622e-08	1	LTB
8.09539e-12	-0.123922	0.775	0.807	1.61908e-08	1	AIM2
8.74681e-12	-0.102363	0.264	0.403	1.74936e-08	1	DUSP5
1.50665e-11	-0.191974	0.389	0.497	3.0133e-08	1	NR4A1
1.50976e-11	-0.112055	0.778	0.802	3.01953e-08	1	MSRB1
1.55719e-11	-0.12065	0.593	0.647	3.11438e-08	1	ITGB2
1.64129e-11	-0.103158	0.442	0.54	3.28258e-08	1	ARMCX3
3.12315e-11	-0.123312	0.749	0.785	6.24629e-08	1	PCLAF
7.06312e-11	-0.102343	0.326	0.44	1.41262e-07	1	KDM5B
1.13248e-10	-0.142385	0.853	0.847	2.26495e-07	1	SYAP1
3.79087e-10	-0.112917	0.41	0.518	7.58173e-07	1	ICAM1
1.03659e-09	-0.101108	0.311	0.427	2.07317e-06	1	ITM2A
2.55317e-09	-0.122895	0.952	0.943	5.10633e-06	1	C6orf48
3.07121e-09	-0.142076	0.665	0.718	6.14243e-06	1	IER2
3.48132e-09	-0.119129	0.401	0.495	6.96265e-06	1	ZFP36
4.44651e-09	-0.131845	0.769	0.802	8.89302e-06	1	MYC
5.87795e-09	-0.115546	0.866	0.877	1.17559e-05	1	SSR3
8.40237e-09	-0.126428	0.523	0.586	1.68047e-05	1	NFKB2
1.92013e-08	-0.111264	0.697	0.727	3.84027e-05	1	PDIA3
2.18167e-08	-0.206308	0.155	0.284	4.36333e-05	1	LGALS1
5.74673e-08	-0.11906	0.993	0.996	0.000114935	1	H2AFZ
6.00522e-08	0.133411	0.79	0.766	0.000120104	1	CDC20
1.89147e-07	-0.18377	0.363	0.46	0.000378294	1	H1FX
2.07768e-07	-0.100591	0.309	0.418	0.000415536	1	SNHG12
4.28982e-07	-0.10424	0.624	0.652	0.000857965	1	RIOK1
6.32617e-07	-0.156816	0.927	0.9	0.00126523	1	TAF1D
1.2379e-06	-0.110026	0.845	0.844	0.00247579	1	CLEC2B
1.59015e-06	-0.12149	0.286	0.391	0.0031803	1	ADTRP
1.88414e-06	-0.1385	0.894	0.873	0.00376828	1	SNHG8
1.96835e-06	-0.126051	0.889	0.882	0.0039367	1	SELENOK
3.36332e-06	-0.147215	0.689	0.704	0.00672664	1	HERPUD1
5.56874e-06	-0.125539	0.962	0.944	0.0111375	1	EBI3
1.60171e-05	-0.229681	0.871	0.835	0.0320343	1	CD3D
1.66688e-05	-0.102465	0.199	0.322	0.0333376	1	PHACTR1
1.79134e-05	-0.220733	0.095	0.136	0.0358268	1	CCL4L2
6.10917e-05	-0.648648	0.509	0.562	0.122183	1	CXCL10
6.76039e-05	-0.101834	0.657	0.668	0.135208	1	SQSTM1
7.69148e-05	-0.109766	0.728	0.707	0.15383	1	NAMPT
8.60417e-05	-0.132393	0.156	0.232	0.172083	1	HMGN3
0.00054144	-0.124352	0.972	0.96	1	1	HSP90B1
0.00232853	-0.122078	0.854	0.85	1	1	MANF
0.00289163	-0.115874	0.71	0.699	1	1	SLC3A2
0.00389189	-0.142453	0.369	0.436	1	1	TRIB3
3.46579e-229	1.04985	0.998	0.918	6.93157e-226	2	HILPDA
7.06679e-163	0.321169	1	1	1.41336e-159	2	RPS23
1.02738e-139	0.348929	0.879	0.464	2.05476e-136	2	MIR210HG
6.68685e-126	0.421097	0.934	0.603	1.33737e-122	2	SLC16A3
7.72248e-126	0.458553	0.981	0.79	1.5445e-122	2	BNIP3
2.78001e-117	0.506236	0.986	0.78	5.56001e-114	2	DDIT4
3.30981e-107	0.343591	0.999	0.982	6.61963e-104	2	FAM162A
3.52411e-103	0.377968	0.974	0.799	7.04822e-100	2	BACE2
8.2417e-97	0.20331	1	1	1.64834e-93	2	RPL7A
8.00379e-94	0.258197	0.778	0.457	1.60076e-90	2	INSIG2
4.15238e-92	0.195846	0.644	0.327	8.30477e-89	2	ROBO2
6.45487e-89	0.144908	1	1	1.29097e-85	2	RPL7
1.57234e-88	0.256246	1	0.999	3.14468e-85	2	COX7C
4.11365e-88	0.383988	0.756	0.402	8.2273e-85	2	ANKRD37
8.59439e-88	0.401671	0.996	0.933	1.71888e-84	2	IGFBP2
6.55821e-87	0.359002	0.972	0.853	1.31164e-83	2	MKNK2
3.41209e-83	0.151381	1	1	6.82417e-80	2	RPS29
2.09568e-82	0.133224	1	1	4.19136e-79	2	RPL8
2.95164e-77	0.286478	0.835	0.521	5.90328e-74	2	ADM
2.44003e-76	0.415098	0.978	0.863	4.88006e-73	2	CCR7
1.07022e-75	0.195205	0.642	0.347	2.14044e-72	2	GPER1
1.69249e-74	0.280296	0.999	0.989	3.38497e-71	2	CD70
7.73685e-74	0.132851	1	1	1.54737e-70	2	RPL35
3.1899e-72	0.285183	0.933	0.651	6.3798e-69	2	LRRC32
5.25216e-72	0.353545	0.989	0.936	1.05043e-68	2	REL
3.36473e-71	-0.269192	1	0.999	6.72947e-68	2	H3F3B
8.18348e-71	0.116368	1	1	1.6367e-67	2	RPL36
1.19304e-70	-0.353878	0.985	0.983	2.38608e-67	2	DYNLL1
2.37452e-70	0.179828	0.675	0.401	4.74904e-67	2	NSMF
8.05769e-69	0.331455	0.978	0.882	1.61154e-65	2	NCF1
1.69322e-68	0.184159	0.657	0.363	3.38644e-65	2	RXRA
1.35355e-67	0.121052	0.603	0.314	2.70711e-64	2	RIMKLA
3.00505e-66	0.27227	0.908	0.714	6.0101e-63	2	SIRT6
6.89926e-65	0.280254	0.891	0.644	1.37985e-61	2	IZUMO4
1.88135e-64	0.338706	0.989	0.939	3.7627e-61	2	BID
2.21413e-64	-0.232099	1	1	4.42827e-61	2	ACTB
2.22882e-64	0.196215	1	1	4.45764e-61	2	GAPDH
3.79238e-64	-0.452144	0.855	0.903	7.58476e-61	2	HSPA5
1.19644e-63	0.312993	0.982	0.898	2.39288e-60	2	FCRL5
1.34929e-63	-0.3983	0.939	0.946	2.69858e-60	2	MARCKSL1
1.76866e-62	-0.501033	0.987	0.975	3.53731e-59	2	HSPA8
4.6744e-62	0.24212	0.89	0.661	9.3488e-59	2	GATM
1.93964e-60	-0.331133	0.947	0.948	3.87927e-57	2	DKC1
4.28415e-60	0.222595	0.808	0.603	8.56829e-57	2	LAMP5
3.02868e-59	0.177901	0.686	0.472	6.05736e-56	2	LINC01781
1.27484e-57	0.164378	0.738	0.451	2.54969e-54	2	P4HA1
5.7122e-57	0.21095	0.946	0.782	1.14244e-53	2	C4orf3
1.98369e-56	0.269098	0.944	0.785	3.96737e-53	2	BHLHE41
4.62719e-56	0.209147	1	1	9.25437e-53	2	TPI1
5.69361e-56	0.252178	0.796	0.548	1.13872e-52	2	ID2
1.84569e-55	-0.317831	0.85	0.883	3.69139e-52	2	HMGB3
4.45306e-55	0.234305	0.841	0.629	8.90612e-52	2	GPRC5C
1.54895e-52	-0.289585	0.937	0.958	3.0979e-49	2	PNMA5
5.51588e-51	0.157893	0.64	0.356	1.10318e-47	2	B3GNT4
1.65913e-50	-0.288522	0.847	0.891	3.31827e-47	2	SELENOK
6.30452e-50	0.124039	0.639	0.386	1.2609e-46	2	SLCO4A1
8.02398e-50	0.252818	0.969	0.911	1.6048e-46	2	COX4I2
2.94073e-49	0.209389	0.757	0.48	5.88147e-46	2	CXCR4
5.77642e-49	0.118216	1	1	1.15528e-45	2	RPL12
9.81571e-49	0.190356	0.976	0.885	1.96314e-45	2	EVL
1.78277e-48	0.124705	0.637	0.408	3.56553e-45	2	PFKFB4
4.49156e-48	0.196561	0.825	0.595	8.98312e-45	2	ITGB2
5.27643e-47	0.180398	0.72	0.472	1.05529e-43	2	NUDT8
9.03713e-47	0.309031	0.944	0.791	1.80743e-43	2	NEAT1
3.7852e-46	0.18229	0.752	0.514	7.5704e-43	2	ZNF292
9.60537e-46	0.141621	0.64	0.379	1.92107e-42	2	HK2
1.43868e-45	0.313579	0.707	0.493	2.87736e-42	2	RIPOR2
2.76652e-45	0.166702	0.552	0.288	5.53304e-42	2	LSAMP
4.58801e-45	0.225868	0.859	0.684	9.17602e-42	2	NAMPT
9.12662e-45	-0.493987	0.966	0.972	1.82532e-41	2	LTB
3.35251e-44	0.194752	0.872	0.678	6.70501e-41	2	RNMT
4.91413e-44	-0.27644	0.995	0.985	9.82826e-41	2	HMGN2
3.79274e-43	0.173335	0.905	0.709	7.58549e-40	2	WSB1
1.17528e-42	0.149362	0.743	0.532	2.35056e-39	2	SERPINA9
1.64873e-42	0.182354	0.777	0.541	3.29746e-39	2	COL9A3
4.16438e-42	0.219604	0.978	0.923	8.32876e-39	2	SIT1
7.73009e-42	-0.272797	0.718	0.8	1.54602e-38	2	C12orf75
2.17667e-41	0.220485	0.941	0.839	4.35333e-38	2	DHFR
1.10127e-40	0.210459	0.851	0.639	2.20255e-37	2	BCL2A1
1.32592e-40	-0.298696	0.843	0.853	2.65185e-37	2	MANF
7.21765e-40	0.129184	0.58	0.328	1.44353e-36	2	EFNA3
1.21915e-39	0.126794	0.593	0.356	2.4383e-36	2	PHLDA1
4.32665e-39	0.143533	0.718	0.49	8.65329e-36	2	CYTIP
4.89933e-39	0.115363	0.633	0.401	9.79866e-36	2	BEND5
1.21384e-38	0.200626	0.927	0.794	2.42768e-35	2	C7orf50
3.73821e-38	-0.248981	0.937	0.931	7.47642e-35	2	DNAJA1
9.22292e-38	0.180395	0.72	0.482	1.84458e-34	2	TNFRSF1B
9.35981e-38	-0.290782	0.939	0.931	1.87196e-34	2	SDF2L1
1.15486e-37	0.188815	0.96	0.856	2.30973e-34	2	NGLY1
1.93335e-37	0.229865	0.969	0.876	3.8667e-34	2	UBALD2
2.45112e-37	0.21524	0.931	0.763	4.90223e-34	2	ALDOC
4.66944e-37	0.203591	0.996	0.984	9.33887e-34	2	LSP1
1.09552e-36	0.106104	0.63	0.366	2.19105e-33	2	NRN1
1.61137e-36	0.122307	0.616	0.359	3.22275e-33	2	KDM3A
2.44628e-36	-0.232581	0.98	0.97	4.89255e-33	2	EIF5
3.09104e-36	-0.265078	0.982	0.978	6.18207e-33	2	CD79B
5.17588e-36	0.146034	1	1	1.03518e-32	2	MT-CO2
8.7279e-36	0.170933	1	0.998	1.74558e-32	2	PGK1
1.94804e-35	-0.283176	0.959	0.965	3.89607e-32	2	UCP2
2.30502e-35	-0.28739	0.598	0.715	4.61004e-32	2	LINC01480
3.50741e-35	0.27098	0.931	0.827	7.01481e-32	2	CLEC2B
3.91214e-35	0.116892	0.698	0.491	7.82427e-32	2	SLC2A1
4.42689e-35	0.124047	0.604	0.361	8.85378e-32	2	FUT11
5.16643e-35	0.199132	0.685	0.457	1.03329e-31	2	TMPRSS3
5.93253e-35	0.157416	0.8	0.598	1.18651e-31	2	JUND
1.36071e-34	0.194497	0.893	0.733	2.72142e-31	2	FCRL3
2.99861e-34	0.147998	1	0.996	5.99723e-31	2	NDUFB9
3.48227e-34	0.133814	0.509	0.289	6.96454e-31	2	KISS1R
6.79577e-34	0.137142	0.761	0.543	1.35915e-30	2	EGLN1
1.69495e-33	0.145918	0.672	0.435	3.38991e-30	2	BASP1
1.03917e-32	-0.214214	0.941	0.944	2.07834e-29	2	ARPC5L
4.18871e-32	-0.22219	0.813	0.828	8.37741e-29	2	CHORDC1
1.03935e-31	0.11558	0.553	0.321	2.07871e-28	2	CDK5R1
3.69529e-31	0.105679	0.475	0.278	7.39058e-28	2	MADCAM1
6.06737e-31	-0.319089	0.906	0.909	1.21347e-27	2	UBE2S
1.69858e-30	-0.202426	0.999	0.997	3.39716e-27	2	FTH1
2.14941e-30	0.108676	0.573	0.346	4.29883e-27	2	BCL2
3.62376e-30	0.125435	0.725	0.499	7.24752e-27	2	VGLL4
7.2657e-30	0.155306	1	1	1.45314e-26	2	IGHM
1.09161e-29	-0.19929	0.407	0.514	2.18322e-26	2	CD24
2.71924e-29	-0.232844	0.882	0.897	5.43847e-26	2	KPNA2
3.06122e-29	-0.22527	0.882	0.891	6.12244e-26	2	SFPQ
7.63034e-29	-0.113161	0.235	0.371	1.52607e-25	2	SOX11
1.04247e-28	-0.201926	0.988	0.987	2.08493e-25	2	MS4A1
1.33823e-28	0.168697	0.702	0.487	2.67646e-25	2	CFLAR
1.50109e-28	0.221586	0.962	0.889	3.00218e-25	2	CD44
4.65972e-28	0.159093	0.685	0.479	9.31944e-25	2	IRF4
7.86573e-28	-0.263146	0.995	0.994	1.57315e-24	2	SH3TC1
1.38802e-27	-0.1963	0.999	0.995	2.77603e-24	2	H2AFZ
3.8416e-27	-0.15148	0.241	0.38	7.6832e-24	2	MLLT11
1.37515e-26	0.139677	1	0.999	2.7503e-23	2	POMP
2.4487e-26	0.122175	0.573	0.344	4.8974e-23	2	TNFAIP3
3.42441e-26	0.133386	1	1	6.84883e-23	2	LDHA
4.46721e-26	0.114043	0.491	0.308	8.93441e-23	2	MYEOV
5.95705e-26	-0.199481	0.982	0.983	1.19141e-22	2	CALM2
6.23313e-26	0.123756	0.586	0.376	1.24663e-22	2	FABP6
1.03029e-25	0.201541	0.632	0.437	2.06058e-22	2	NR4A1
1.61897e-25	-0.26977	0.914	0.917	3.23794e-22	2	ID3
2.24197e-25	0.104268	0.743	0.542	4.48393e-22	2	TMEM54
2.37879e-25	0.144883	0.994	0.959	4.75758e-22	2	SNHG7
4.97054e-25	-0.182	0.998	0.994	9.94108e-22	2	STMN1
6.50634e-25	0.145784	0.765	0.575	1.30127e-21	2	ZBTB32
8.97892e-25	-0.175763	0.949	0.948	1.79578e-21	2	TOMM40
1.07644e-24	-0.229276	0.834	0.841	2.15289e-21	2	FAM129C
1.6394e-24	0.119281	1	0.999	3.2788e-21	2	ATP5ME
5.00061e-24	0.156841	0.583	0.387	1.00012e-20	2	AP002852.1
6.62605e-24	0.14304	0.846	0.689	1.32521e-20	2	DUSP22
7.2392e-24	-0.216362	0.772	0.804	1.44784e-20	2	AIM2
1.01896e-23	0.129817	1	0.994	2.03792e-20	2	TUFM
1.06941e-23	0.112658	1	0.999	2.13881e-20	2	CYC1
1.10043e-23	-0.16193	1	0.999	2.20086e-20	2	MT-ND1
1.78425e-23	0.12475	0.756	0.591	3.5685e-20	2	NSMCE3
1.7983e-23	-0.127744	1	0.998	3.59661e-20	2	HMGB1
2.38258e-23	0.136976	0.709	0.531	4.76516e-20	2	BCL2L1
2.88072e-23	-0.345539	0.745	0.778	5.76143e-20	2	CDC20
5.12535e-23	0.100744	0.741	0.536	1.02507e-19	2	NFKB2
6.19791e-23	0.156885	0.871	0.753	1.23958e-19	2	SLC25A19
2.76212e-22	0.129427	0.894	0.749	5.52423e-19	2	INTS13
2.82902e-22	0.158358	0.911	0.78	5.65804e-19	2	CLECL1
3.04331e-22	-0.172177	0.693	0.742	6.08663e-19	2	PREB
4.87107e-22	0.190645	0.987	0.941	9.74213e-19	2	EBI3
6.4357e-22	-0.26272	0.971	0.957	1.28714e-18	2	HMGB2
8.09679e-22	-0.142617	1	1	1.61936e-18	2	CCND1
1.04884e-21	-0.192468	0.89	0.907	2.09768e-18	2	PPIB
1.05413e-21	0.116362	0.85	0.693	2.10826e-18	2	SAP30
1.69599e-21	0.126173	0.805	0.627	3.39198e-18	2	NFKBID
1.70519e-21	-0.17888	0.875	0.888	3.41038e-18	2	SMC6
2.71614e-21	0.24859	0.857	0.769	5.43227e-18	2	DUSP2
2.76394e-21	0.108475	0.743	0.563	5.52788e-18	2	GRINA
4.2088e-21	-0.156011	0.987	0.978	8.41761e-18	2	MYBL2
7.18569e-21	0.161455	0.913	0.805	1.43714e-17	2	BIRC3
1.02498e-20	-0.156122	0.169	0.267	2.04996e-17	2	LGALS1
1.81762e-20	0.12976	0.593	0.406	3.63524e-17	2	TMC8
2.73478e-20	0.10298	0.489	0.328	5.46957e-17	2	ZNF395
4.04595e-20	0.185514	0.612	0.449	8.09189e-17	2	SERPINB9
4.79495e-20	0.161618	0.884	0.746	9.5899e-17	2	ZFP36L1
6.47502e-20	0.120311	0.91	0.809	1.295e-16	2	LONP1
8.21976e-20	0.107776	0.664	0.477	1.64395e-16	2	SLC43A3
1.11276e-19	0.102528	0.57	0.384	2.22552e-16	2	WDR45B
1.12741e-19	0.143383	1	0.994	2.25483e-16	2	SUB1
1.53206e-19	0.123166	0.781	0.629	3.06411e-16	2	MEF2C
1.76178e-19	-0.158678	0.996	0.992	3.52356e-16	2	SRM
1.81961e-19	0.157377	0.945	0.863	3.63923e-16	2	PHF19
2.36295e-19	-0.190047	0.806	0.816	4.7259e-16	2	SH2B2
2.6792e-19	0.123242	0.992	0.965	5.35841e-16	2	RHOG
5.90466e-19	0.115212	0.927	0.803	1.18093e-15	2	AP3S1
9.62365e-19	-0.168291	0.744	0.761	1.92473e-15	2	ARF4
1.05022e-18	0.102005	0.593	0.405	2.10045e-15	2	CCDC151
1.37737e-18	-0.201375	0.967	0.962	2.75475e-15	2	HSP90B1
2.31303e-18	-0.1694	0.868	0.87	4.62606e-15	2	CDKN3
2.46268e-18	-0.156515	0.98	0.978	4.92536e-15	2	ITGAE
2.82056e-18	-0.160363	0.847	0.843	5.64111e-15	2	CTSZ
3.2041e-18	-0.159886	0.838	0.861	6.4082e-15	2	FCRLA
4.12892e-18	0.103052	0.81	0.655	8.25783e-15	2	PCSK1N
4.33045e-18	-0.227296	0.646	0.7	8.6609e-15	2	XBP1
5.78797e-18	0.10389	1	0.995	1.15759e-14	2	CYBA
6.31287e-18	0.103623	0.631	0.439	1.26257e-14	2	ZFP36
6.42137e-18	-0.166445	0.918	0.903	1.28427e-14	2	NOP56
1.15078e-17	-0.153754	0.92	0.902	2.30156e-14	2	PYM1
1.25062e-17	-0.144499	0.892	0.885	2.50124e-14	2	ATG101
1.51914e-17	0.104085	0.737	0.564	3.03829e-14	2	MATK
1.91105e-17	-0.266569	0.766	0.785	3.8221e-14	2	FEZ1
2.37908e-17	0.145797	0.928	0.857	4.75817e-14	2	SYNGR2
2.44164e-17	-0.14675	0.976	0.963	4.88328e-14	2	DDX39A
2.57188e-17	0.11698	0.955	0.868	5.14376e-14	2	AP3B1
5.606e-17	-0.158868	0.976	0.97	1.1212e-13	2	SRSF7
6.09412e-17	-0.152565	0.89	0.89	1.21882e-13	2	SLBP
6.32653e-17	-0.250955	0.827	0.828	1.26531e-13	2	CCNB1
6.4098e-17	0.108745	0.873	0.734	1.28196e-13	2	ITPR2
7.52077e-17	-0.153551	0.767	0.784	1.50415e-13	2	MARS
7.58817e-17	-0.114225	0.424	0.504	1.51763e-13	2	PTP4A1
8.00739e-17	0.115521	0.905	0.795	1.60148e-13	2	IL2RG
1.17601e-16	-0.168398	0.999	0.999	2.35202e-13	2	HSP90AA1
1.67614e-16	-0.24151	0.995	0.996	3.35228e-13	2	CHI3L2
1.90458e-16	-0.146066	0.839	0.836	3.80915e-13	2	NOP58
2.40069e-16	-0.167279	0.873	0.87	4.80138e-13	2	CDK2AP2
2.65386e-16	-0.153404	0.954	0.942	5.30773e-13	2	JPT1
4.33585e-16	-0.148526	0.783	0.793	8.67169e-13	2	MED10
4.78937e-16	-0.258644	0.723	0.752	9.57873e-13	2	CAMP
7.69808e-16	0.132893	0.855	0.754	1.53962e-12	2	NINJ1
9.01851e-16	0.106122	0.756	0.621	1.8037e-12	2	IRF2BP2
9.05451e-16	-0.202318	0.514	0.581	1.8109e-12	2	VIM
1.02633e-15	0.103303	0.803	0.635	2.05265e-12	2	KDM4B
1.09643e-15	0.11304	0.949	0.876	2.19287e-12	2	TUBA4A
1.85962e-15	-0.158791	0.703	0.722	3.71924e-12	2	PDIA3
3.26989e-15	0.174691	0.391	0.212	6.53978e-12	2	ANGPTL4
3.28015e-15	0.147564	0.84	0.704	6.56031e-12	2	JUNB
4.0743e-15	-0.161668	0.945	0.902	8.14859e-12	2	GMNN
4.27333e-15	-0.159236	0.718	0.734	8.54666e-12	2	QRSL1
7.33747e-15	0.104893	0.873	0.765	1.46749e-11	2	COX20
9.25485e-15	0.118984	0.969	0.917	1.85097e-11	2	PLEK
9.65643e-15	-0.149687	0.776	0.776	1.93129e-11	2	CPSF6
1.1165e-14	-0.163845	0.801	0.832	2.233e-11	2	TRAF4
3.43472e-14	-0.134293	0.892	0.883	6.86943e-11	2	AIMP2
3.57788e-14	0.115874	0.932	0.834	7.15577e-11	2	TYMS
4.56112e-14	-0.16471	0.858	0.861	9.12224e-11	2	MCM3
4.96612e-14	-0.140665	0.958	0.935	9.93224e-11	2	SMC4
5.16881e-14	0.11236	0.988	0.917	1.03376e-10	2	CD40
5.6211e-14	0.125297	0.474	0.322	1.12422e-10	2	GPR146
9.02915e-14	0.100125	1	0.999	1.80583e-10	2	MT-ATP6
1.74721e-13	-0.146643	0.568	0.611	3.49442e-10	2	STEAP1
2.26019e-13	0.129544	0.638	0.473	4.52039e-10	2	CCL22
2.95274e-13	-0.123131	0.511	0.558	5.90547e-10	2	STK17A
4.4881e-13	-0.134114	0.738	0.74	8.97621e-10	2	UBE2G1
9.39513e-13	0.124426	0.965	0.9	1.87903e-09	2	LRMP
9.63407e-13	-0.105656	1	0.999	1.92681e-09	2	TUBA1B
1.04396e-12	0.111535	1	1	2.08791e-09	2	MT-CYB
1.49152e-12	-0.130435	0.3	0.376	2.98305e-09	2	ADTRP
1.54178e-12	-0.116287	0.996	0.993	3.08356e-09	2	CYCS
1.78901e-12	-0.119308	0.497	0.558	3.57802e-09	2	IRF8
2.19298e-12	-0.151206	0.559	0.595	4.38596e-09	2	KIAA0040
3.09173e-12	0.109023	0.362	0.208	6.18346e-09	2	LINC01588
5.92331e-12	-0.171073	0.868	0.864	1.18466e-08	2	NXPH4
5.97923e-12	-0.159945	0.917	0.907	1.19585e-08	2	INSIG1
8.81559e-12	-0.126836	0.98	0.966	1.76312e-08	2	GRN
9.02473e-12	-0.509887	0.161	0.249	1.80495e-08	2	SPP1
1.17526e-11	-0.100667	0.999	0.999	2.35051e-08	2	HNRNPA2B1
1.20762e-11	-0.126292	0.556	0.595	2.41523e-08	2	DNAJB11
1.22211e-11	-0.862013	0.509	0.555	2.44423e-08	2	CXCL10
1.54952e-11	-0.116808	0.982	0.981	3.09905e-08	2	MTDH
1.65006e-11	-0.157731	0.961	0.952	3.30012e-08	2	TUBA1A
1.65339e-11	0.101647	0.934	0.867	3.30679e-08	2	EXOSC4
1.67188e-11	-0.158247	1	0.994	3.34376e-08	2	TUBB
1.71652e-11	-0.286509	0.873	0.839	3.43304e-08	2	CD3D
4.05264e-11	-0.133059	0.877	0.86	8.10529e-08	2	GPATCH4
4.37972e-11	-0.1412	0.92	0.897	8.75944e-08	2	KRT10
5.4874e-11	-0.138892	0.942	0.937	1.09748e-07	2	TRBC2
7.91021e-11	-0.112468	0.985	0.974	1.58204e-07	2	SERP1
8.92087e-11	-0.121185	0.98	0.961	1.78417e-07	2	BUB3
1.41889e-10	-0.129843	0.718	0.72	2.83778e-07	2	LBR
1.87122e-10	-0.126569	0.652	0.679	3.74244e-07	2	CD1D
2.06213e-10	-0.150551	0.685	0.713	4.12427e-07	2	DNASE1L3
2.61117e-10	-0.118463	0.509	0.549	5.22234e-07	2	SPINT2
4.29973e-10	-0.13578	0.85	0.834	8.59945e-07	2	WDR43
5.76591e-10	-0.103465	0.964	0.946	1.15318e-06	2	DTYMK
8.52954e-10	-0.115122	0.544	0.579	1.70591e-06	2	STX5
1.5527e-09	-0.123471	0.873	0.869	3.1054e-06	2	NOP16
1.75481e-09	0.112911	1	0.998	3.50962e-06	2	HIST1H4C
2.08857e-09	-0.177557	0.968	0.957	4.17713e-06	2	CIRBP
2.98993e-09	-0.121781	0.863	0.851	5.97986e-06	2	BCL11A
3.66165e-09	-0.12199	0.679	0.686	7.3233e-06	2	SLC35B1
4.9605e-09	-0.12453	0.747	0.731	9.921e-06	2	HSPH1
1.278e-08	-0.119433	0.752	0.758	2.556e-05	2	CLSPN
1.87134e-08	-0.12568	0.627	0.632	3.74269e-05	2	UHRF1
1.9861e-08	-0.115145	0.656	0.667	3.97221e-05	2	SQSTM1
2.10595e-08	-0.126887	0.533	0.552	4.21189e-05	2	CCNB2
3.06002e-08	-0.144462	0.307	0.366	6.12003e-05	2	TXNIP
3.24913e-08	-0.138152	0.982	0.982	6.49825e-05	2	CD52
3.27991e-08	-0.126187	0.694	0.684	6.55982e-05	2	PDIA4
3.53362e-08	-0.102415	0.837	0.831	7.06725e-05	2	SPCS3
9.18762e-08	-0.123768	0.758	0.744	0.000183752	2	ARL6IP1
9.22027e-08	-0.121097	0.706	0.688	0.000184405	2	TRPM4
1.43882e-07	-0.118959	0.952	0.925	0.000287765	2	PLD4
1.98262e-07	-0.118726	0.675	0.664	0.000396524	2	ITM2C
2.37598e-07	-0.102172	0.778	0.771	0.000475197	2	HNRNPAB
5.20181e-07	-0.120362	0.987	0.979	0.00104036	2	CD37
5.49823e-07	-0.103029	0.741	0.754	0.00109965	2	HM13
9.1284e-07	-0.109272	0.675	0.665	0.00182568	2	FERMT3
1.31038e-06	-0.120615	0.72	0.697	0.00262077	2	FAM27C
1.42361e-06	-0.109703	0.844	0.815	0.00284723	2	GARS
1.46474e-06	-0.172224	0.703	0.7	0.00292947	2	HERPUD1
2.33945e-06	-0.100252	0.669	0.662	0.0046789	2	MIIP
2.45925e-06	-0.137266	0.7	0.702	0.0049185	2	SLC3A2
3.00749e-06	-0.264897	0.458	0.494	0.00601498	2	DDIT3
3.087e-06	-0.122001	0.582	0.567	0.006174	2	ASF1A
4.18697e-06	-0.195858	0.13	0.166	0.00837394	2	CCL4
4.66141e-06	-0.101873	0.658	0.641	0.00932281	2	MAP1LC3B
4.86224e-06	-0.101964	0.853	0.83	0.00972448	2	AK6
5.37677e-06	-0.115556	0.718	0.712	0.0107535	2	ABI3
7.34297e-06	-0.160436	0.932	0.902	0.0146859	2	TAF1D
7.39765e-06	-0.102318	0.887	0.856	0.0147953	2	HSPA4
1.31069e-05	-0.110129	0.403	0.421	0.0262137	2	TRBC1
2.58912e-05	-0.10166	0.886	0.838	0.0517824	2	FEN1
3.76733e-05	-0.101692	0.658	0.648	0.0753466	2	FADD
4.18695e-05	-0.107141	0.556	0.551	0.0837391	2	TLR10
0.000146423	-0.137632	0.791	0.767	0.292845	2	CENPF
0.000234362	-0.139162	0.985	0.969	0.468724	2	MZB1
0.000296029	-0.10125	1	1	0.592057	2	RPS3A
0.000415154	-0.106413	0.763	0.727	0.830308	2	BIRC5
0.000514816	-0.102714	0.976	0.936	1	2	PTTG1
0.00097904	-0.111771	0.718	0.686	1	2	PMAIP1
0.00100755	-0.128069	0.595	0.556	1	2	DDAH2
0.00204634	-0.100762	0.993	0.981	1	2	MYDGF
0.00207176	-0.162993	0.116	0.127	1	2	CCL4L2
0.00218015	-0.102402	0.717	0.689	1	2	TUBB2B
3.27351e-169	0.627975	0.956	0.649	6.54702e-166	3	LRRC32
1.8405e-166	0.777887	1	0.918	3.681e-163	3	HILPDA
2.41584e-162	-0.424894	1	1	4.83167e-159	3	RPS23
7.88666e-160	-0.429297	0.999	0.999	1.57733e-156	3	MT-ND2
4.31085e-149	0.509179	0.93	0.606	8.62171e-146	3	SLC16A3
1.63698e-146	0.595425	0.991	0.781	3.27395e-143	3	DDIT4
4.16587e-137	-0.437656	1	1	8.33173e-134	3	MT-CYB
5.48504e-130	-0.405345	0.999	1	1.09701e-126	3	COX7C
4.08811e-127	0.32336	1	1	8.17621e-124	3	LDHA
1.19082e-119	0.497021	0.97	0.794	2.38163e-116	3	BNIP3
1.55046e-118	0.513478	0.941	0.752	3.10092e-115	3	FEZ1
4.2469e-117	0.433486	0.961	0.856	8.4938e-114	3	NGLY1
4.38242e-116	-0.302123	0.999	1	8.76483e-113	3	MT-CO2
1.44417e-110	0.34978	1	0.998	2.88835e-107	3	PGK1
5.24474e-109	0.488579	0.835	0.524	1.04895e-105	3	ADM
8.93188e-109	0.390048	1	0.989	1.78638e-105	3	CD70
3.78318e-106	0.262403	1	1	7.56636e-103	3	TMSB4X
1.48131e-99	0.370471	1	0.994	2.96263e-96	3	TUBB
1.48067e-97	-0.177967	1	1	2.96134e-94	3	RPL35
4.65815e-95	-0.296061	1	1	9.31629e-92	3	MT-CO3
5.46455e-95	0.362075	0.988	0.937	1.09291e-91	3	MARCKSL1
3.82788e-92	0.605248	0.89	0.688	7.65576e-89	3	CD83
3.5109e-90	0.438555	0.987	0.936	7.0218e-87	3	REL
5.61885e-89	-0.328235	0.999	0.999	1.12377e-85	3	MT-ND1
2.39227e-87	0.481043	0.963	0.867	4.78454e-84	3	CCR7
3.74189e-87	0.415146	0.984	0.953	7.48378e-84	3	RBM17
6.19102e-87	0.395755	0.815	0.524	1.2382e-83	3	VIM
2.08365e-86	0.376057	1	0.99	4.1673e-83	3	UBC
4.41895e-85	0.651864	0.849	0.62	8.83791e-82	3	NFKBID
2.82596e-83	-0.31454	0.995	0.999	5.65192e-80	3	MT-ND3
3.28621e-81	0.454997	0.924	0.804	6.57241e-78	3	BIRC3
2.18859e-77	0.15884	0.685	0.401	4.37718e-74	3	PFKFB4
2.86875e-76	0.371264	0.971	0.877	5.7375e-73	3	UBALD2
2.0837e-75	-0.380375	0.927	0.988	4.1674e-72	3	CD79B
4.19699e-75	-0.484092	0.982	0.988	8.39397e-72	3	IGLC2
1.63409e-70	0.242479	1	1	3.26817e-67	3	HSP90AB1
1.78898e-70	0.404712	0.911	0.793	3.57796e-67	3	SIAH2
2.5701e-70	0.468786	0.837	0.643	5.1402e-67	3	BCL2A1
7.7283e-68	0.413563	0.924	0.796	1.54566e-64	3	NEAT1
2.61212e-67	0.325847	0.923	0.821	5.22424e-64	3	FOXP1
5.98332e-64	-0.311396	0.941	0.977	1.19666e-60	3	EIF5
1.78795e-63	0.319095	0.705	0.414	3.5759e-60	3	ANKRD37
2.00186e-63	0.252377	0.789	0.484	4.00371e-60	3	MIR210HG
4.08615e-63	-0.258817	0.998	0.997	8.17231e-60	3	SLIRP
8.50471e-62	0.351696	0.844	0.658	1.70094e-58	3	SRGN
2.36887e-58	-0.247958	0.554	0.75	4.73774e-55	3	SRP19
2.71052e-57	0.256844	0.994	0.983	5.42104e-54	3	FAM162A
4.55579e-55	0.276772	0.984	0.966	9.11159e-52	3	RHOG
9.39825e-54	0.276179	0.878	0.715	1.87965e-50	3	WSB1
9.81583e-54	-0.281792	0.828	0.914	1.96317e-50	3	KRT10
3.66745e-53	0.344225	0.851	0.738	7.33491e-50	3	CREM
2.34762e-52	0.211714	0.667	0.396	4.69525e-49	3	BEND5
5.64037e-51	0.233135	1	0.994	1.12807e-47	3	STMN1
5.92526e-51	-0.29884	0.551	0.719	1.18505e-47	3	EPB41L4A-AS1
6.80927e-50	0.339894	0.771	0.576	1.36185e-46	3	ZBTB32
8.42377e-50	-0.297534	0.97	0.986	1.68475e-46	3	DYNLL1
3.35949e-49	-0.260657	0.485	0.632	6.71898e-46	3	ASCL1
4.63777e-48	-0.240888	0.721	0.855	9.27553e-45	3	TMEM167A
4.63933e-48	0.594854	0.866	0.768	9.27866e-45	3	DUSP2
1.27656e-47	-0.11567	1	1	2.55312e-44	3	RPL8
2.20902e-47	0.29146	0.909	0.813	4.41803e-44	3	BACE2
1.86509e-46	-0.175152	0.463	0.617	3.73018e-43	3	CHST2
2.22823e-46	0.292673	0.696	0.472	4.45646e-43	3	SLC43A3
5.68301e-46	0.238798	0.99	0.959	1.1366e-42	3	UCP2
1.66337e-45	0.433991	0.672	0.431	3.32674e-42	3	NR4A1
2.69997e-45	0.248943	0.718	0.535	5.39995e-42	3	HK1
6.68376e-44	-0.2622	0.826	0.894	1.33675e-40	3	AP3B1
7.75139e-44	0.286155	0.955	0.891	1.55028e-40	3	CD44
1.6993e-43	-0.235488	0.852	0.929	3.39861e-40	3	HINT2
1.81457e-43	0.353409	0.866	0.75	3.62913e-40	3	ZFP36L1
5.29072e-43	0.217966	1	0.999	1.05814e-39	3	MALAT1
1.28293e-42	0.2488	0.791	0.603	2.56586e-39	3	ITGB2
1.34798e-42	0.232138	0.824	0.688	2.69597e-39	3	RNMT
4.50083e-42	-0.351224	0.859	0.928	9.00166e-39	3	ID3
8.0546e-42	0.238798	0.621	0.37	1.61092e-38	3	NRN1
1.49508e-41	-0.21841	0.628	0.757	2.99015e-38	3	REEP5
4.61405e-40	0.176756	1	1	9.22809e-37	3	CCND1
5.27409e-40	0.243604	0.94	0.859	1.05482e-36	3	MKNK2
7.3446e-40	-0.237456	0.896	0.953	1.46892e-36	3	ARPC5L
1.5909e-39	0.317095	0.877	0.741	3.1818e-36	3	NFKBIA
3.94869e-39	0.266026	0.982	0.956	7.89737e-36	3	SPIB
3.07718e-38	0.251344	0.982	0.96	6.15437e-35	3	SAT1
4.67277e-38	0.178768	0.662	0.443	9.34554e-35	3	TSPAN11
1.21925e-37	-0.251588	0.82	0.902	2.43851e-34	3	SFPQ
2.47395e-37	0.28648	0.909	0.837	4.9479e-34	3	SYAP1
7.19761e-37	-0.347367	0.504	0.579	1.43952e-33	3	SERPINA9
7.81562e-37	0.251023	0.96	0.923	1.56312e-33	3	CD40
9.5614e-37	0.254126	0.739	0.56	1.91228e-33	3	ID2
1.93003e-36	-0.306719	0.895	0.926	3.86006e-33	3	COX4I2
2.22322e-36	0.218663	0.882	0.8	4.44645e-33	3	IL2RG
5.78212e-36	0.196233	0.677	0.465	1.15642e-32	3	P4HA1
5.50616e-35	0.160669	0.701	0.473	1.10123e-31	3	INSIG2
8.30325e-35	0.228928	0.771	0.61	1.66065e-31	3	NFKBIE
1.64661e-34	0.224989	0.826	0.674	3.29321e-31	3	GATM
4.01865e-34	-0.226503	0.898	0.938	8.0373e-31	3	DNAJA1
4.89141e-34	0.218302	0.993	0.934	9.78282e-31	3	IGFBP2
1.24687e-33	-0.21932	0.741	0.828	2.49374e-30	3	SH2B2
6.04766e-33	0.209128	0.817	0.673	1.20953e-29	3	LINC01480
1.84632e-32	-0.193261	0.607	0.71	3.69263e-29	3	GLRX
2.3441e-32	-0.104421	0.344	0.431	4.6882e-29	3	AC022182.2
2.8057e-32	-0.161687	1	0.999	5.61141e-29	3	PSME2
2.91787e-32	-0.190113	0.643	0.758	5.83574e-29	3	UBE2G1
3.47619e-32	-0.176748	0.988	0.993	6.95239e-29	3	MRPL41
5.64309e-32	0.243412	0.955	0.925	1.12862e-28	3	PPAN
2.37761e-31	-0.213172	0.989	0.994	4.75521e-28	3	PLAC8
2.94409e-31	-0.242986	0.588	0.646	5.88819e-28	3	LAMP5
3.92947e-31	-0.160627	0.993	0.997	7.85894e-28	3	NDUFB9
4.46936e-31	0.197057	0.777	0.618	8.93873e-28	3	IRF2BP2
6.67448e-31	-0.193849	0.996	1	1.3349e-27	3	H3F3B
7.17214e-31	0.266259	0.966	0.946	1.43443e-27	3	EBI3
4.91489e-30	-0.391136	0.977	0.977	9.82978e-27	3	HSPA8
5.40984e-30	0.170906	0.735	0.55	1.08197e-26	3	EGLN1
5.67718e-30	-0.20416	0.506	0.605	1.13544e-26	3	KIAA0040
8.10786e-30	-0.230611	0.605	0.728	1.62157e-26	3	DNASE1L3
1.59688e-29	-0.204366	0.648	0.748	3.19376e-26	3	SUSD3
1.69149e-29	-0.191745	0.946	0.984	3.38299e-26	3	ITGAE
1.83832e-29	-0.136175	0.493	0.648	3.67664e-26	3	GOT1
2.74097e-29	-0.32525	0.849	0.904	5.48193e-26	3	HSPA5
4.51146e-29	-0.165259	0.663	0.778	9.02291e-26	3	SURF2
1.55905e-28	0.259632	0.818	0.683	3.11809e-25	3	IER2
1.70172e-28	-0.181808	0.474	0.587	3.40344e-25	3	CCDC191
2.12276e-28	-0.165901	0.26	0.374	4.24552e-25	3	TXNIP
2.71294e-28	-0.104016	0.32	0.448	5.42588e-25	3	ZFP36L2
3.68901e-28	-0.254443	0.889	0.941	7.37802e-25	3	SDF2L1
5.20836e-28	0.197774	0.911	0.856	1.04167e-24	3	NXPH4
7.8152e-28	-0.154405	0.56	0.706	1.56304e-24	3	COMT
7.96873e-28	-0.204294	0.787	0.87	1.59375e-24	3	FCRLA
1.36513e-27	-0.188481	0.396	0.464	2.73025e-24	3	JCHAIN
1.62216e-27	-0.159896	0.616	0.753	3.24432e-24	3	QRSL1
2.74499e-27	-0.168116	0.5	0.614	5.48997e-24	3	PSAT1
6.18467e-27	-0.151973	0.999	1	1.23693e-23	3	ATP5ME
1.62803e-26	-0.193059	0.599	0.715	3.25607e-23	3	AC084033.3
4.3118e-26	-0.160742	0.643	0.778	8.62361e-23	3	ITPR2
5.50099e-26	0.112084	0.534	0.314	1.1002e-22	3	SOX11
5.96178e-26	0.278008	0.644	0.466	1.19236e-22	3	TMPRSS3
1.06858e-25	-0.118762	0.096	0.234	2.13717e-22	3	HMGN3
1.27128e-25	-0.145857	1	0.999	2.54257e-22	3	CYC1
1.405e-25	-0.191697	0.807	0.865	2.81001e-22	3	DHFR
2.52554e-25	-0.192271	0.972	0.99	5.05109e-22	3	MS4A1
5.53378e-25	0.447766	0.51	0.269	1.10676e-21	3	IL4I1
5.68401e-25	0.16404	0.962	0.945	1.1368e-21	3	DKC1
1.21483e-24	0.191528	0.677	0.51	2.42966e-21	3	VGLL4
5.65056e-24	0.216506	0.889	0.775	1.13011e-20	3	MYC
5.99157e-24	-0.21962	0.854	0.906	1.19831e-20	3	NCF1
9.80668e-24	-0.1684	0.333	0.446	1.96134e-20	3	KRT18
1.89479e-23	0.207853	0.704	0.545	3.78959e-20	3	NFKB2
1.9607e-23	-0.114134	0.478	0.61	3.92141e-20	3	DNAJB11
2.65684e-23	0.138274	0.548	0.35	5.31369e-20	3	TRIP10
3.94113e-23	-0.119295	0.457	0.565	7.88226e-20	3	WNK2
8.85595e-23	-0.168083	0.579	0.688	1.77119e-19	3	TYW3
1.19921e-22	-0.137966	0.605	0.702	2.39841e-19	3	CCNH
1.46701e-22	0.155041	0.722	0.568	2.93402e-19	3	GSTO1
1.52242e-22	-0.120626	0.493	0.602	3.04485e-19	3	WDR41
1.73779e-22	-0.162665	0.861	0.913	3.47557e-19	3	NOP56
1.91386e-22	0.266145	0.83	0.737	3.82773e-19	3	PTP4A3
2.4038e-22	0.184153	0.861	0.807	4.8076e-19	3	C7orf50
2.4406e-22	0.168332	0.794	0.674	4.8812e-19	3	TUBB2B
2.81769e-22	-0.196333	0.978	0.984	5.63538e-19	3	MYDGF
4.27743e-22	0.149702	0.568	0.381	8.55485e-19	3	KDM5B
1.06866e-21	0.107298	1	1	2.13733e-18	3	SLC25A5
1.20278e-21	0.152995	0.532	0.324	2.40555e-18	3	MLLT11
2.37277e-21	-0.172185	0.871	0.918	4.74553e-18	3	LRMP
2.67373e-21	0.136164	0.945	0.892	5.34746e-18	3	EVL
3.55586e-21	-0.163728	0.863	0.913	7.11171e-18	3	PYM1
3.74753e-21	0.105135	0.999	1	7.49507e-18	3	ACTG1
1.44943e-20	-0.160576	0.661	0.723	2.89886e-17	3	FAM173A
1.8774e-20	0.13482	0.679	0.497	3.75479e-17	3	CXCR4
2.39294e-20	0.191288	0.662	0.53	4.78588e-17	3	NFATC1
2.86074e-20	0.160036	0.774	0.678	5.72147e-17	3	SDCBP
4.77336e-20	-0.144063	0.518	0.567	9.54672e-17	3	DNASE2
5.00043e-20	-0.158375	0.63	0.685	1.00009e-16	3	HOMER3
5.21684e-20	-0.254004	0.384	0.507	1.04337e-16	3	DDIT3
5.49352e-20	-0.235182	0.951	0.975	1.0987e-16	3	MZB1
5.92793e-20	0.196146	0.61	0.444	1.18559e-16	3	ZFP36
6.54215e-20	0.174232	0.68	0.54	1.30843e-16	3	DDAH2
6.84896e-20	0.178184	0.687	0.536	1.36979e-16	3	BCL2L1
7.61789e-20	-0.220743	0.926	0.965	1.52358e-16	3	CIRBP
7.72149e-20	0.128982	0.998	0.994	1.5443e-16	3	PRDX1
1.39307e-19	-0.147886	0.984	0.994	2.78615e-16	3	CHCHD10
1.6338e-19	0.139509	0.916	0.871	3.26759e-16	3	HMGB3
2.2428e-19	0.16011	0.765	0.677	4.48559e-16	3	TRPM4
2.5056e-19	-0.166776	0.544	0.615	5.0112e-16	3	STEAP1
2.55051e-19	0.107098	0.574	0.39	5.10101e-16	3	AP002852.1
5.00737e-19	0.131828	0.974	0.95	1.00147e-15	3	PNMA5
5.72846e-19	0.156998	0.965	0.952	1.14569e-15	3	TUBA1A
6.87858e-19	0.140006	0.576	0.399	1.37572e-15	3	SLCO4A1
9.75017e-19	0.139021	0.988	0.979	1.95003e-15	3	CD37
1.34873e-18	-0.108733	0.529	0.633	2.69745e-15	3	NOL8
1.96864e-18	-0.23108	0.844	0.921	3.93729e-15	3	UBE2S
2.21559e-18	0.170422	1	0.995	4.43118e-15	3	CHI3L2
2.93149e-18	0.148936	0.551	0.373	5.86298e-15	3	FUT11
3.00575e-18	-0.142896	0.784	0.855	6.0115e-15	3	CTSZ
3.22961e-18	0.168935	0.543	0.36	6.45921e-15	3	MYO1G
3.52293e-18	-0.22691	0.993	0.991	7.04587e-15	3	ZFAS1
4.42632e-18	-0.154669	0.748	0.781	8.85264e-15	3	CPSF6
4.5362e-18	-0.130856	0.499	0.61	9.0724e-15	3	MATK
5.45405e-18	-0.183132	0.427	0.529	1.09081e-14	3	UBE2C
6.44683e-18	0.15853	0.994	0.992	1.28937e-14	3	HES4
7.86012e-18	0.138444	0.97	0.939	1.57202e-14	3	JPT1
1.5949e-17	-0.142915	0.929	0.952	3.18981e-14	3	TOMM40
2.55902e-17	0.155005	0.828	0.774	5.11803e-14	3	COX20
3.20051e-17	0.10531	0.722	0.574	6.40102e-14	3	KIFC1
3.21564e-17	-0.129558	0.772	0.868	6.43127e-14	3	BCL11A
3.35286e-17	0.164924	0.855	0.79	6.70572e-14	3	TK1
6.07176e-17	-0.127937	0.69	0.774	1.21435e-13	3	POU2AF1
6.17752e-17	0.157212	0.917	0.86	1.2355e-13	3	SYNGR2
7.39551e-17	-0.11573	0.59	0.675	1.4791e-13	3	TMEM19
8.09456e-17	0.14715	0.973	0.959	1.61891e-13	3	PTPN6
8.26178e-17	-0.134859	0.662	0.704	1.65236e-13	3	DTX1
8.71655e-17	-0.114451	0.268	0.342	1.74331e-13	3	TNFRSF17
1.08992e-16	-0.147469	0.791	0.838	2.17984e-13	3	LY6E
1.13034e-16	-0.1311	0.622	0.697	2.26068e-13	3	SLC35B1
1.73628e-16	-0.101285	0.457	0.545	3.47255e-13	3	SELENOS
1.89383e-16	0.169559	0.937	0.877	3.78767e-13	3	CDKN2C
2.13665e-16	-0.145734	0.8	0.853	4.27329e-13	3	TMEM205
3.11793e-16	0.148886	0.994	0.979	6.23587e-13	3	CD52
3.2707e-16	0.176395	0.878	0.838	6.54139e-13	3	CLEC2B
4.44893e-16	-0.124253	0.923	0.952	8.89785e-13	3	RUVBL2
4.45995e-16	-0.104548	0.504	0.591	8.91989e-13	3	KLK1
5.3353e-16	-0.151175	0.822	0.88	1.06706e-12	3	CDK2AP2
6.44901e-16	0.154815	0.965	0.944	1.2898e-12	3	BID
7.13475e-16	0.179698	0.832	0.759	1.42695e-12	3	NINJ1
1.19323e-15	0.206491	0.605	0.452	2.38647e-12	3	SERPINB9
1.74404e-15	0.15228	0.687	0.583	3.48808e-12	3	NUP62
2.03721e-15	0.181451	0.627	0.491	4.07441e-12	3	IRF4
2.19e-15	-0.128619	0.84	0.867	4.38e-12	3	TIMM44
5.05452e-15	-0.13435	0.922	0.954	1.0109e-11	3	DTYMK
7.83813e-15	-0.144297	0.72	0.766	1.56763e-11	3	FCRL3
9.30357e-15	0.146239	0.972	0.952	1.86071e-11	3	CKB
1.69052e-14	0.131087	0.761	0.675	3.38104e-11	3	ABCA6
1.84281e-14	-0.135956	0.971	0.983	3.68561e-11	3	MTDH
3.04092e-14	-0.764301	0.489	0.559	6.08184e-11	3	CXCL10
4.06693e-14	-0.131594	0.815	0.841	8.13385e-11	3	NOP58
4.35827e-14	0.104362	0.599	0.444	8.71654e-11	3	LPXN
4.81234e-14	0.115197	0.549	0.375	9.62469e-11	3	B3GNT4
1.12755e-13	-0.110619	0.994	0.994	2.25511e-10	3	EIF2S2
1.97411e-13	-0.114558	0.74	0.829	3.94821e-10	3	ERG28
2.09842e-13	-0.134859	0.933	0.954	4.19684e-10	3	HSPA9
2.39147e-13	-0.179674	0.378	0.426	4.78294e-10	3	TRIB3
2.47102e-13	0.129018	0.991	0.975	4.94204e-10	3	CKS2
2.89185e-13	0.13237	0.866	0.75	5.7837e-10	3	ATF5
3.56225e-13	-0.201456	0.93	0.951	7.1245e-10	3	TUBB4B
3.89664e-13	-0.122376	0.9	0.935	7.79329e-10	3	UBE2M
4.86416e-13	0.13546	0.873	0.789	9.72833e-10	3	CDK1
5.03623e-13	-0.124654	0.676	0.732	1.00725e-09	3	APBB1IP
5.83953e-13	-0.145273	0.695	0.716	1.16791e-09	3	ABI3
6.79889e-13	0.138197	0.935	0.907	1.35978e-09	3	FCRL5
6.99473e-13	-0.123916	0.545	0.564	1.39895e-09	3	SLC2A6
1.23254e-12	-0.126276	0.791	0.845	2.46508e-09	3	SARS
2.06908e-12	0.122606	0.785	0.666	4.13817e-09	3	IZUMO4
2.19354e-12	0.207955	0.879	0.838	4.38708e-09	3	CD3D
2.28691e-12	-0.144964	0.841	0.877	4.57382e-09	3	RNF187
2.39433e-12	0.103912	0.857	0.799	4.78865e-09	3	C4orf3
2.64911e-12	0.182029	0.674	0.56	5.29822e-09	3	BTG2
3.61579e-12	-0.133135	0.798	0.831	7.23159e-09	3	ZWINT
3.66136e-12	0.135781	0.835	0.805	7.32271e-09	3	SOX4
7.41839e-12	-0.149184	0.955	0.966	1.48368e-08	3	SNHG7
2.83236e-11	0.117863	0.826	0.768	5.66471e-08	3	TUBA1C
4.06178e-11	0.103746	0.989	0.985	8.12357e-08	3	CKS1B
4.06632e-11	0.138538	0.795	0.725	8.13264e-08	3	EMP3
4.90231e-11	-0.140322	0.999	0.999	9.80462e-08	3	HSP90AA1
5.18016e-11	0.124747	0.689	0.56	1.03603e-07	3	COL9A3
6.17081e-11	-0.102612	0.946	0.959	1.23416e-07	3	SON
6.41215e-11	-0.137159	0.895	0.911	1.28243e-07	3	VPREB3
8.72461e-11	-0.11496	0.787	0.815	1.74492e-07	3	RASGRP2
1.07288e-10	-0.118326	0.743	0.759	2.14575e-07	3	CLSPN
1.63681e-10	-0.115487	0.698	0.74	3.27361e-07	3	PREB
1.80142e-10	-0.146842	0.991	0.995	3.60283e-07	3	SH3TC1
1.84342e-10	-0.108451	0.849	0.887	3.68684e-07	3	NANS
2.19163e-10	-0.106728	0.933	0.945	4.38327e-07	3	EBNA1BP2
2.65829e-10	0.11878	0.816	0.764	5.31658e-07	3	SLC25A19
2.79404e-10	0.115359	0.616	0.504	5.58807e-07	3	TNFRSF1B
3.46098e-10	-0.228043	0.509	0.507	6.92196e-07	3	LINC01781
4.03935e-10	0.212061	0.482	0.324	8.07869e-07	3	RAMP1
4.41737e-10	0.105297	0.424	0.272	8.83474e-07	3	WNT10A
5.89348e-10	-0.104306	0.529	0.556	1.1787e-06	3	TLR10
6.92086e-10	0.120094	0.527	0.392	1.38417e-06	3	MAP3K8
9.02334e-10	0.120039	0.491	0.343	1.80467e-06	3	DUSP5
1.94192e-09	-0.102015	0.638	0.67	3.88384e-06	3	LYPLAL1
2.04636e-09	-0.119768	0.516	0.544	4.09272e-06	3	CFD
2.85691e-09	-0.106242	0.83	0.869	5.71381e-06	3	GPATCH4
3.09465e-09	-0.102915	0.754	0.787	6.1893e-06	3	MARS
3.12988e-09	0.132186	0.821	0.798	6.25976e-06	3	CLECL1
3.76722e-09	-0.115307	0.817	0.869	7.53443e-06	3	HSPA4
4.3183e-09	-0.105947	0.717	0.737	8.63659e-06	3	HSPH1
4.83835e-09	-0.117285	0.955	0.971	9.67669e-06	3	GRN
6.69309e-09	-0.106289	0.649	0.699	1.33862e-05	3	PMAIP1
1.05793e-08	-0.137768	0.856	0.889	2.11586e-05	3	SELENOK
2.4107e-08	0.100819	0.82	0.764	4.82139e-05	3	INTS13
3.55306e-08	0.118686	0.852	0.803	7.10612e-05	3	BHLHE41
4.23033e-08	-0.15428	0.857	0.882	8.46065e-05	3	SNHG8
4.53417e-08	0.112535	0.729	0.673	9.06833e-05	3	SNAPC1
4.59835e-08	-0.119662	0.127	0.18	9.1967e-05	3	TMEM132D-AS1
6.06999e-08	-0.148666	0.724	0.764	0.0001214	3	HSPB1
9.24228e-08	0.108628	0.757	0.707	0.000184846	3	DUSP22
1.15403e-07	0.11638	0.465	0.327	0.000230806	3	HIVEP3
1.65222e-07	0.130312	0.467	0.326	0.000330443	3	PFKFB3
1.77747e-07	-0.106702	0.485	0.484	0.000355494	3	NLRP7
2.5699e-07	0.108893	0.904	0.865	0.00051398	3	NUSAP1
2.65176e-07	-0.138983	0.82	0.857	0.000530353	3	MANF
2.9137e-07	0.12734	0.489	0.362	0.000582739	3	TNFAIP3
4.48417e-07	-0.110809	0.626	0.632	0.000896835	3	UHRF1
1.00481e-06	0.152229	0.506	0.393	0.00200963	3	TNFRSF18
1.04225e-06	-0.122366	0.688	0.758	0.00208449	3	CAMP
2.41056e-06	0.111221	0.928	0.925	0.00482111	3	PLEK
3.0092e-06	-0.124059	0.654	0.698	0.00601839	3	XBP1
4.15759e-05	-0.188673	0.77	0.773	0.0831518	3	CDC20
7.71028e-05	-0.101584	0.717	0.736	0.154206	3	BIRC5
0.000361916	0.104662	0.49	0.394	0.723833	3	PTPN7
0.00134183	0.109296	0.495	0.417	1	3	EPS8L2
0.00347418	-0.104372	0.638	0.613	1	3	HMMR
0.00554412	0.139176	0.351	0.206	1	3	RFTN1
0.00679823	0.100122	0.4	0.27	1	3	PHACTR1
0.0079758	-0.158585	0.591	0.548	1	3	IGLC3
5.57249e-292	0.858378	0.911	0.157	1.1145e-288	4	HMGN3
1.21446e-279	0.123604	0.489	0.002	2.42891e-276	4	TUSC3
1.42397e-211	0.730971	1	1	2.84793e-208	4	RPS3A
1.78913e-205	2.3407	0.987	0.513	3.57827e-202	4	CXCL10
1.12005e-178	1.58492	0.879	0.183	2.2401e-175	4	SPP1
2.21013e-142	-0.677503	0.997	1	4.42026e-139	4	HSP90AB1
1.36691e-132	-0.568172	1	0.999	2.73382e-129	4	MT-ATP6
2.9663e-132	0.667334	0.858	0.353	5.9326e-129	4	BEX3
4.81895e-132	0.729554	0.713	0.129	9.63791e-129	4	TMEM132D-AS1
1.2649e-124	-0.593874	0.966	0.997	2.52979e-121	4	TUFM
4.15501e-111	0.574181	0.839	0.441	8.31003e-108	4	CASP1
2.16535e-109	0.874457	0.984	0.894	4.33071e-106	4	EVL
5.61913e-106	0.525754	1	0.991	1.12383e-102	4	ZFAS1
4.12224e-105	0.603936	0.995	0.996	8.24449e-102	4	H2AFZ
5.30295e-104	0.103579	0.424	0.023	1.06059e-100	4	STXBP6
1.80268e-103	0.174306	0.508	0.09	3.60535e-100	4	NCR2
3.13166e-103	0.534579	1	0.999	6.26332e-100	4	MT-ND1
1.47787e-95	0.239017	0.534	0.158	2.95574e-92	4	PRSS2
2.65579e-91	0.708615	0.803	0.399	5.31157e-88	4	KRT18
5.1351e-89	0.576234	0.963	0.871	1.02702e-85	4	SNHG8
2.21549e-86	0.722427	0.668	0.218	4.43097e-83	4	LGALS1
1.46071e-83	0.101896	0.463	0.1	2.92142e-80	4	GALNT14
4.36182e-83	-0.459087	1	1	8.72364e-80	4	CCND1
1.52831e-82	0.566097	0.992	0.915	3.05662e-79	4	COX4I2
3.33284e-81	-0.554872	0.834	0.968	6.66568e-78	4	RBM17
1.00946e-80	0.497819	0.637	0.32	2.01892e-77	4	HES5
1.07903e-74	-0.42423	1	1	2.15805e-71	4	IGHM
2.33967e-72	0.43736	0.95	0.792	4.67933e-69	4	TMED9
5.17268e-72	0.503794	0.942	0.798	1.03454e-68	4	C4orf3
6.39077e-70	0.216522	0.476	0.104	1.27815e-66	4	CNPY1
1.0517e-69	0.636246	0.929	0.756	2.10339e-66	4	ATF5
1.69894e-68	0.494078	0.603	0.262	3.39788e-65	4	CXCL9
2.17153e-67	-0.471331	0.734	0.923	4.34307e-64	4	GMNN
2.71701e-67	-0.248364	1	1	5.43403e-64	4	RPL7
9.6585e-67	0.442898	0.595	0.188	1.9317e-63	4	FGR
1.67763e-65	-0.59018	0.553	0.868	3.35526e-62	4	CD3D
6.07148e-65	-0.348223	0.997	0.999	1.2143e-61	4	SEC61B
9.18503e-65	0.570673	0.718	0.395	1.83701e-61	4	TRBC1
2.25706e-64	0.468117	1	0.992	4.51413e-61	4	HES4
2.37005e-64	0.486444	0.882	0.7	4.7401e-61	4	ABI3
2.13344e-62	0.32796	1	0.999	4.26688e-59	4	CYC1
2.13758e-62	-0.471997	0.708	0.897	4.27515e-59	4	LYAR
1.74151e-60	0.346377	0.745	0.403	3.48302e-57	4	ZFP36L2
1.91435e-60	0.489671	0.997	0.993	3.82869e-57	4	PLAC8
1.96686e-60	0.383539	0.721	0.4	3.93372e-57	4	DCTD
2.05409e-60	0.376075	0.674	0.294	4.10817e-57	4	FXYD5
7.37003e-60	-0.577517	0.508	0.804	1.47401e-56	4	FEZ1
1.59441e-59	-0.449386	0.224	0.598	3.18882e-56	4	VIM
4.99503e-56	-0.243421	1	1	9.99006e-53	4	RPL7A
4.10175e-55	-0.40433	0.629	0.884	8.20351e-52	4	SQLE
1.10538e-54	0.426092	0.708	0.433	2.21075e-51	4	JCHAIN
1.10728e-53	0.478832	0.797	0.657	2.21456e-50	4	EFHD2
1.639e-53	-0.298198	1	1	3.27799e-50	4	MT-CO2
2.05657e-53	0.6044	0.979	0.958	4.11314e-50	4	HMGB2
1.25276e-52	-0.473432	0.868	0.962	2.50551e-49	4	CKB
3.92454e-52	0.367749	0.937	0.825	7.84908e-49	4	TMEM167A
4.39911e-51	-0.465468	0.774	0.919	8.79822e-48	4	VPREB3
1.92248e-49	0.468794	0.934	0.859	3.84496e-46	4	NXPH4
2.1124e-48	0.207329	0.553	0.232	4.22481e-45	4	CA2
2.57586e-47	0.206826	0.545	0.225	5.15173e-44	4	HSD17B11
3.54505e-47	-0.118302	0.166	0.465	7.0901e-44	4	PROSER2
4.14612e-47	-0.351639	1	1	8.29224e-44	4	MT-CYB
1.2026e-46	0.318594	0.782	0.542	2.40519e-43	4	DNASE2
3.85356e-46	-0.351089	0.492	0.755	7.70711e-43	4	EMP3
8.18354e-45	0.282296	0.742	0.477	1.63671e-41	4	CD24
1.72953e-44	-0.156148	0.192	0.454	3.45907e-41	4	MIR155HG
4.76958e-44	0.289118	1	1	9.53917e-41	4	ENO1
5.72309e-44	-0.489778	0.984	0.997	1.14462e-40	4	CHI3L2
7.49266e-43	-0.522299	0.939	0.99	1.49853e-39	4	IGLC2
1.49895e-42	0.268488	1	1	2.99791e-39	4	FTL
3.44619e-42	-0.341835	0.789	0.92	6.89238e-39	4	TCEA1
1.34454e-41	-0.320156	0.468	0.65	2.68907e-38	4	LAMP5
4.09481e-41	-0.353512	0.732	0.902	8.18962e-38	4	SLBP
1.28854e-39	-0.477063	0.871	0.949	2.57708e-36	4	IGFBP2
2.15135e-39	0.195255	0.671	0.473	4.30271e-36	4	EEF1A2
2.1957e-39	0.443512	0.75	0.494	4.3914e-36	4	UBE2C
2.65996e-39	0.182143	0.474	0.186	5.31992e-36	4	TCEAL4
1.0656e-38	0.363503	0.826	0.725	2.1312e-35	4	SLC25A4
2.96359e-38	0.455859	0.597	0.309	5.92718e-35	4	EXD3
4.2067e-38	-0.184272	0.324	0.532	8.41339e-35	4	LINC01807
1.71786e-37	0.417552	0.868	0.749	3.43572e-34	4	HSPB1
3.37687e-37	-0.348466	0.484	0.71	6.75374e-34	4	TUBB2B
3.44748e-37	0.244093	0.655	0.376	6.89496e-34	4	ITM2A
3.47435e-37	0.309749	0.871	0.707	6.9487e-34	4	PDIA3
1.42177e-35	-0.471295	0.576	0.784	2.84355e-32	4	ZFP36L1
3.11624e-35	0.399096	0.837	0.699	6.23248e-32	4	DNASE1L3
6.2458e-35	0.363019	0.984	0.982	1.24916e-31	4	CALM2
7.21359e-35	-0.215315	0.376	0.666	1.44272e-31	4	RIOK1
1.51059e-34	-0.309593	0.792	0.897	3.02118e-31	4	KIF22
7.26826e-34	-0.234297	0.208	0.495	1.45365e-30	4	BASP1
8.36362e-34	0.395624	0.839	0.687	1.67272e-30	4	GATM
1.08692e-33	0.213283	0.6	0.396	2.17385e-30	4	CST3
1.10769e-33	0.306729	0.913	0.825	2.21538e-30	4	SPCS3
1.43706e-33	-0.131374	0.255	0.515	2.87412e-30	4	ARG2
1.56613e-33	0.106731	0.445	0.188	3.13225e-30	4	NREP
2.72771e-33	0.308209	0.816	0.641	5.45541e-30	4	MEF2C
3.47841e-33	0.293999	0.797	0.619	6.95683e-30	4	MAD2L1
6.99625e-33	-0.232483	0.997	1	1.39925e-29	4	ATP5ME
7.48818e-33	0.22674	1	0.999	1.49764e-29	4	COX7C
1.79816e-32	0.220459	0.537	0.268	3.59632e-29	4	MFNG
3.27529e-32	-0.304612	0.803	0.925	6.55058e-29	4	IDI1
3.34567e-32	0.472806	0.882	0.736	6.69134e-29	4	CAMP
1.07827e-31	-0.292423	0.605	0.827	2.15654e-28	4	ABCB1
3.16422e-31	-0.109382	0.176	0.43	6.32845e-28	4	DDN-AS1
1.1925e-30	-0.280023	0.624	0.824	2.38501e-27	4	SOX4
1.28416e-30	-0.102026	0.161	0.398	2.56831e-27	4	STAC3
1.62956e-30	0.294636	0.992	0.977	3.25913e-27	4	TNFRSF13B
2.52623e-30	0.136358	0.434	0.159	5.05246e-27	4	CCDC144NL-AS1
1.1884e-29	0.104253	0.429	0.191	2.3768e-26	4	LINC01234
1.62194e-29	0.298319	1	0.992	3.24389e-26	4	SRM
1.76296e-29	0.214969	0.516	0.271	3.52592e-26	4	RHOBTB3
2.0139e-29	0.397128	0.958	0.913	4.0278e-26	4	ID3
3.48192e-29	-0.139872	0.142	0.395	6.96383e-26	4	TENT5A
6.86174e-29	0.209551	0.997	1	1.37235e-25	4	ACTG1
7.00209e-29	0.148794	0.563	0.306	1.40042e-25	4	LGALS9
2.36733e-28	0.24123	0.689	0.48	4.73465e-25	4	CENPE
2.95307e-28	0.322238	0.842	0.736	5.90613e-25	4	CD300A
4.42204e-28	0.253702	0.479	0.23	8.84409e-25	4	RHOV
6.71241e-28	0.264216	0.889	0.763	1.34248e-24	4	HNRNPAB
1.00268e-27	0.112658	1	1	2.00536e-24	4	RPL36
4.65183e-27	-0.130159	1	1	9.30367e-24	4	RPS29
5.21296e-27	0.259213	0.966	0.949	1.04259e-23	4	C19orf48
8.31118e-27	0.269788	0.732	0.527	1.66224e-23	4	SPINT2
1.09168e-26	-0.290786	0.705	0.859	2.18335e-23	4	SYAP1
1.82027e-26	0.267338	0.863	0.684	3.64055e-23	4	AC084033.3
2.90325e-26	0.141001	0.468	0.24	5.8065e-23	4	ID1
3.09781e-26	0.259855	0.597	0.345	6.19561e-23	4	ADTRP
2.53732e-25	0.222874	1	0.996	5.07464e-22	4	EIF5A
3.21968e-25	0.246755	0.808	0.656	6.43935e-22	4	FERMT3
3.38853e-25	-0.127654	0.211	0.41	6.77706e-22	4	PHLDA1
5.69504e-25	-0.205605	0.992	0.997	1.13901e-21	4	NDUFB9
1.45312e-24	0.530332	0.65	0.468	2.90624e-21	4	RSPH1
1.7452e-24	-0.238946	0.989	0.995	3.4904e-21	4	FDPS
2.05871e-24	-0.141594	0.142	0.378	4.11742e-21	4	CLEC2D
3.99019e-24	-0.217821	0.339	0.572	7.98037e-21	4	IGLC3
5.2864e-24	0.222379	0.537	0.316	1.05728e-20	4	DEGS2
7.49089e-24	0.286717	0.842	0.672	1.49818e-20	4	IZUMO4
1.35459e-23	-0.23433	0.545	0.677	2.70918e-20	4	POLR1C
2.5484e-23	0.16393	0.516	0.33	5.0968e-20	4	TMEM273
3.10233e-23	0.191357	0.574	0.402	6.20465e-20	4	C1orf21
3.97902e-23	-0.172534	0.392	0.605	7.95804e-20	4	KIAA0040
5.93327e-23	0.237567	0.747	0.565	1.18665e-19	4	CD82
7.52265e-23	-0.241927	0.776	0.867	1.50453e-19	4	MCM3
7.72332e-23	0.191827	0.618	0.401	1.54466e-19	4	CR1
4.80585e-22	-0.236031	0.787	0.884	9.61171e-19	4	PHF19
4.88459e-22	-0.515733	0.571	0.731	9.76918e-19	4	CD83
6.97157e-22	0.291004	0.6	0.427	1.39431e-18	4	ITGB7
7.8735e-22	0.213118	0.592	0.399	1.5747e-18	4	LAT2
8.98882e-22	0.147093	0.603	0.39	1.79776e-18	4	EVI2B
1.23536e-21	-0.252652	0.879	0.942	2.47072e-18	4	TRBC2
1.27497e-21	-0.18334	0.389	0.639	2.54994e-18	4	IGLL5
1.4407e-21	0.238465	0.732	0.588	2.8814e-18	4	CMC1
1.61274e-21	0.139184	0.526	0.33	3.22547e-18	4	P2RY2
1.67448e-21	0.233991	0.45	0.194	3.34896e-18	4	QPRT
3.41678e-21	0.213817	0.918	0.863	6.83355e-18	4	PDXK
3.84693e-21	-0.300135	0.511	0.72	7.69387e-18	4	IER2
4.56026e-21	-0.257926	0.676	0.853	9.12053e-18	4	FAM129C
9.33505e-21	0.264697	0.9	0.82	1.86701e-17	4	ZWINT
9.92412e-21	-0.204581	0.379	0.577	1.98482e-17	4	DDAH2
1.77848e-20	-0.171851	0.211	0.408	3.55697e-17	4	GPX7
6.02459e-20	-0.206741	0.466	0.657	1.20492e-16	4	IRF2BP2
6.15895e-20	-0.18848	0.332	0.471	1.23179e-16	4	LINC00665
8.13135e-20	-0.159207	1	1	1.62627e-16	4	EIF1
8.26279e-20	-0.146088	0.318	0.528	1.65256e-16	4	NUDT8
8.57938e-20	0.249896	0.984	0.987	1.71588e-16	4	HMGN2
9.47114e-20	-0.287178	0.987	0.992	1.89423e-16	4	UBC
1.18503e-19	-0.106382	0.161	0.36	2.37005e-16	4	YPEL3
1.28955e-19	-0.156976	0.382	0.538	2.5791e-16	4	NET1
1.54891e-19	0.245186	0.745	0.596	3.09782e-16	4	BANK1
2.15135e-19	-0.196591	0.982	0.993	4.3027e-16	4	MRPL41
2.16379e-19	0.15952	0.492	0.284	4.32759e-16	4	C19orf81
2.18225e-19	0.262307	0.818	0.711	4.3645e-16	4	SAP30
2.61396e-19	-0.174939	1	1	5.22791e-16	4	MT-CO3
3.58186e-19	0.118609	1	1	7.16373e-16	4	IGKC
6.23608e-19	-0.190666	0.995	0.995	1.24722e-15	4	SUB1
7.47749e-19	-0.228375	0.997	0.998	1.4955e-15	4	PGK1
9.31242e-19	0.179973	0.997	0.995	1.86248e-15	4	ATP5MC1
1.27178e-18	-0.10545	0.208	0.379	2.54356e-15	4	DUSP5
1.63186e-18	0.175868	0.566	0.367	3.26371e-15	4	NRGN
2.1432e-18	-0.142621	0.421	0.606	4.2864e-15	4	H2AFJ
2.55747e-18	0.267087	0.563	0.363	5.11493e-15	4	GADD45B
7.52139e-18	0.174391	1	0.999	1.50428e-14	4	TUBA1B
7.55736e-18	-0.309847	0.534	0.711	1.51147e-14	4	LRRC32
7.8978e-18	-0.14117	0.15	0.346	1.57956e-14	4	LSAMP
1.08899e-17	-0.212899	0.774	0.882	2.17798e-14	4	ACAT2
1.67463e-17	0.215579	0.445	0.231	3.34926e-14	4	GSTM3
4.52729e-17	0.169798	0.511	0.315	9.05459e-14	4	FAM213B
4.86966e-17	0.146128	0.516	0.337	9.73932e-14	4	AL139246.5
8.12719e-17	0.171411	1	0.999	1.62544e-13	4	PSME2
1.35293e-16	-0.115486	0.405	0.583	2.70587e-13	4	ASF1A
1.69993e-16	-0.181194	0.587	0.732	3.39986e-13	4	EAF2
2.06966e-16	-0.184624	0.884	0.971	4.13933e-13	4	BUB3
2.1505e-16	0.237381	0.821	0.726	4.30099e-13	4	IFITM2
2.46791e-16	-0.129751	0.342	0.523	4.93583e-13	4	CPNE3
2.74851e-16	0.121541	0.513	0.345	5.49701e-13	4	MXD3
2.85155e-16	0.150319	0.592	0.424	5.7031e-13	4	TASP1
3.06052e-16	-0.184016	0.982	0.995	6.12103e-13	4	EIF2S2
3.5016e-16	0.171359	0.358	0.103	7.0032e-13	4	BCHE
4.10109e-16	-0.233515	0.963	0.988	8.20219e-13	4	LSP1
4.20801e-16	-0.23999	0.861	0.921	8.41603e-13	4	PCNA
4.34651e-16	-0.181988	0.561	0.727	8.69301e-13	4	DUSP22
5.6479e-16	-0.298172	0.939	0.95	1.12958e-12	4	EBI3
6.71703e-16	-0.134629	1	1	1.34341e-12	4	GAPDH
6.83835e-16	-0.103715	0.361	0.502	1.36767e-12	4	SAMD1
7.07311e-16	-0.11466	0.326	0.487	1.41462e-12	4	ASNS
7.81219e-16	-0.243587	0.979	0.991	1.56244e-12	4	CD70
8.14042e-16	0.117981	0.605	0.443	1.62808e-12	4	PHGDH
9.01185e-16	0.228267	0.976	0.967	1.80237e-12	4	GRN
1.30129e-15	-0.157351	0.997	0.998	2.60258e-12	4	HMGB1
1.43107e-15	-0.207257	0.626	0.793	2.86214e-12	4	PIM2
1.8495e-15	0.187609	0.434	0.254	3.699e-12	4	GZMM
2.24711e-15	0.14173	0.424	0.242	4.49422e-12	4	NLRP11
2.9566e-15	-0.167404	0.487	0.642	5.9132e-12	4	JUND
3.53363e-15	-0.26917	0.705	0.821	7.06725e-12	4	SIAH2
4.3644e-15	-0.185119	0.839	0.91	8.72879e-12	4	PYM1
6.48058e-15	0.215909	0.65	0.477	1.29612e-11	4	ICAM1
7.41701e-15	0.174057	0.876	0.819	1.4834e-11	4	AP3S1
8.6168e-15	-0.147696	0.466	0.615	1.72336e-11	4	STEAP1
1.28976e-14	-0.14302	0.482	0.606	2.57953e-11	4	MCM10
1.371e-14	-0.164506	0.629	0.78	2.742e-11	4	TRAM1
1.92421e-14	-0.177658	0.9	0.947	3.84842e-11	4	EBNA1BP2
2.57405e-14	-0.218744	0.455	0.511	5.1481e-11	4	LINC01781
2.65084e-14	-0.16571	0.529	0.706	5.30167e-11	4	SDCBP
4.33789e-14	0.201831	0.695	0.595	8.67578e-11	4	P2RX1
5.33833e-14	0.180545	0.874	0.843	1.06767e-10	4	TMEM205
5.51076e-14	-0.129872	0.366	0.53	1.10215e-10	4	HES1
6.83689e-14	0.146329	0.495	0.347	1.36738e-10	4	IGF2BP2
7.60585e-14	0.177239	0.887	0.791	1.52117e-10	4	AIM2
8.01894e-14	-0.146641	0.995	0.999	1.60379e-10	4	HNRNPA2B1
9.17338e-14	-0.179193	0.803	0.874	1.83468e-10	4	HES6
9.29087e-14	-0.210925	0.905	0.958	1.85817e-10	4	PNMA5
1.04829e-13	-0.13933	0.405	0.604	2.09657e-10	4	LINC00926
1.31667e-13	-0.142581	0.537	0.691	2.63334e-10	4	PCSK1N
1.48558e-13	-0.214516	0.868	0.915	2.97115e-10	4	FCRL5
1.76397e-13	0.173469	0.918	0.899	3.52794e-10	4	KRT10
1.7807e-13	-0.23964	0.887	0.929	3.5614e-10	4	PLEK
2.00641e-13	-0.18687	0.787	0.881	4.01282e-10	4	RSRC2
3.08034e-13	-0.165523	0.997	0.996	6.16068e-10	4	SET
3.35919e-13	-0.135025	0.453	0.592	6.71839e-10	4	FAM216A
3.40123e-13	-0.148617	0.413	0.582	6.80246e-10	4	NFKB2
3.73458e-13	-0.206441	0.905	0.951	7.46916e-10	4	DKC1
3.99617e-13	0.174623	0.447	0.286	7.99234e-10	4	FBLN2
4.36043e-13	-0.19785	0.671	0.795	8.72085e-10	4	BATF
5.09601e-13	-0.146746	0.295	0.423	1.0192e-09	4	NME3
5.60229e-13	-0.222134	0.992	0.995	1.12046e-09	4	TUBB
7.6485e-13	-0.150937	0.403	0.49	1.5297e-09	4	NLRP7
8.27741e-13	0.199736	0.855	0.791	1.65548e-09	4	MSRB1
1.69751e-12	-0.160121	0.374	0.54	3.39502e-09	4	RIPOR2
1.82244e-12	0.152406	0.824	0.726	3.64488e-09	4	PREB
2.28404e-12	-0.151634	0.395	0.521	4.56807e-09	4	HCST
2.97446e-12	0.110803	0.487	0.352	5.94892e-09	4	HMGN5
3.78316e-12	0.144835	0.687	0.577	7.56631e-09	4	WDR41
4.46809e-12	-0.166665	0.584	0.69	8.93618e-09	4	SNAPC1
4.49416e-12	-0.181484	0.397	0.532	8.98831e-09	4	CFLAR
5.7546e-12	-0.194378	0.858	0.915	1.15092e-08	4	LRMP
5.84218e-12	-0.156279	0.811	0.88	1.16844e-08	4	MLF2
6.01642e-12	0.215262	0.971	0.963	1.20328e-08	4	SAT1
6.87554e-12	-0.159156	0.616	0.748	1.37511e-08	4	SLC39A4
7.64855e-12	-0.198841	0.397	0.522	1.52971e-08	4	IRF4
7.75061e-12	-0.105291	0.353	0.497	1.55012e-08	4	PVT1
8.40858e-12	-0.192728	0.818	0.903	1.68172e-08	4	BTG1
1.13756e-11	-0.123831	1	1	2.27513e-08	4	PA2G4
1.29068e-11	0.141506	0.421	0.265	2.58136e-08	4	SORD
1.38057e-11	0.145121	0.613	0.474	2.76114e-08	4	CR2
1.40986e-11	-0.134459	0.995	0.994	2.81972e-08	4	PRDX1
1.79392e-11	0.18521	0.826	0.778	3.58783e-08	4	UCHL1
1.85146e-11	0.162984	0.555	0.411	3.70292e-08	4	MSMO1
1.85477e-11	0.137296	0.839	0.744	3.70953e-08	4	PTP4A3
2.13768e-11	-0.168327	0.847	0.889	4.27537e-08	4	SMC6
2.7379e-11	0.19088	0.674	0.581	5.4758e-08	4	ISG15
3.18768e-11	-0.125407	0.337	0.481	6.37536e-08	4	ZFP36
3.86581e-11	-0.187133	0.955	0.982	7.73161e-08	4	CD37
5.16626e-11	0.193637	0.534	0.401	1.03325e-07	4	FABP6
5.84874e-11	-0.118616	0.424	0.464	1.16975e-07	4	CD36
6.96785e-11	0.117698	0.421	0.256	1.39357e-07	4	LSR
8.13218e-11	-0.128638	0.75	0.85	1.62644e-07	4	CHAF1A
9.77714e-11	-0.110876	0.147	0.302	1.95543e-07	4	AMN
1.04478e-10	-0.177474	0.847	0.918	2.08955e-07	4	DDX21
1.6573e-10	-0.182161	0.526	0.615	3.3146e-07	4	ASCL1
1.69257e-10	-0.110067	0.513	0.635	3.38514e-07	4	DAAM1
1.75176e-10	-0.100677	0.474	0.604	3.50351e-07	4	IER5
1.8378e-10	0.144384	0.705	0.591	3.6756e-07	4	ABHD6
1.90222e-10	0.217033	0.632	0.54	3.80443e-07	4	FCRL4
2.10771e-10	0.123543	0.997	0.995	4.21542e-07	4	CSTB
2.25498e-10	0.113301	0.611	0.482	4.50996e-07	4	CTSB
2.31949e-10	-0.157853	0.532	0.641	4.63897e-07	4	ITGB2
2.6188e-10	-0.106647	0.261	0.391	5.23761e-07	4	TNFAIP3
3.04189e-10	-0.177081	0.895	0.948	6.08377e-07	4	REL
3.84653e-10	0.305272	0.858	0.861	7.69306e-07	4	HSPA4
5.09571e-10	-0.131541	0.55	0.674	1.01914e-06	4	PAX5
6.1662e-10	-0.113112	0.5	0.605	1.23324e-06	4	KIFC1
7.37614e-10	-0.156287	0.737	0.845	1.47523e-06	4	FOXP1
8.64379e-10	-0.149618	0.479	0.548	1.72876e-06	4	MAP1B
9.44709e-10	0.132536	0.363	0.194	1.88942e-06	4	LILRA4
1.2103e-09	0.124518	0.55	0.409	2.4206e-06	4	CCDC88A
1.35843e-09	-0.135398	0.974	0.981	2.71686e-06	4	MTDH
1.43701e-09	-0.122597	0.537	0.627	2.87402e-06	4	GOLGB1
1.60696e-09	0.311169	0.392	0.246	3.21391e-06	4	NDUFA4L2
1.66385e-09	0.121631	0.368	0.199	3.3277e-06	4	AP000593.3
1.6946e-09	-0.162773	0.561	0.701	3.38921e-06	4	XBP1
1.97185e-09	-0.128167	0.624	0.724	3.94371e-06	4	TACC3
2.20077e-09	-0.134773	0.553	0.64	4.40153e-06	4	ORAI1
2.72275e-09	-0.108319	1	1	5.44549e-06	4	SLC25A5
3.24107e-09	-0.118028	0.358	0.485	6.48215e-06	4	SERPINB9
3.51047e-09	0.126246	0.992	0.985	7.02094e-06	4	CKS1B
3.71089e-09	-0.156213	0.771	0.838	7.42177e-06	4	ATP2B1
3.81619e-09	-0.151137	0.9	0.946	7.63238e-06	4	PTTG1
3.84161e-09	0.119758	0.721	0.616	7.68322e-06	4	GOT1
4.59642e-09	-0.211692	0.921	0.947	9.19283e-06	4	MARCKSL1
4.71739e-09	0.17615	0.758	0.683	9.43477e-06	4	ABCA6
4.78695e-09	-0.183443	0.461	0.587	9.57391e-06	4	BTG2
5.10641e-09	0.15371	0.995	0.993	1.02128e-05	4	CYCS
5.22357e-09	-0.116798	0.574	0.686	1.04471e-05	4	ACOT9
5.47976e-09	0.151964	0.639	0.531	1.09595e-05	4	CFD
5.71487e-09	-0.127698	0.561	0.702	1.14297e-05	4	PMAIP1
6.84472e-09	0.145872	0.466	0.339	1.36894e-05	4	PRR7
6.86682e-09	0.110392	0.697	0.597	1.37336e-05	4	EEF1AKMT4
7.09555e-09	0.128747	0.882	0.871	1.41911e-05	4	RNF187
7.91904e-09	-0.146657	0.966	0.972	1.58381e-05	4	EIF5
8.19744e-09	0.121809	0.403	0.262	1.63949e-05	4	CCNG2
9.82185e-09	-0.141304	0.613	0.679	1.96437e-05	4	CD1D
1.08706e-08	0.119901	0.729	0.609	2.17411e-05	4	HMMR
1.24842e-08	-0.111311	0.463	0.579	2.49684e-05	4	LYL1
1.32367e-08	0.130636	0.971	0.96	2.64733e-05	4	PTPN6
1.72503e-08	-0.125664	0.674	0.763	3.45007e-05	4	ITPR2
1.90598e-08	-0.130373	0.745	0.826	3.81196e-05	4	GARS
1.93168e-08	-0.163527	0.332	0.44	3.86336e-05	4	CD69
2.0917e-08	0.140824	0.4	0.237	4.18341e-05	4	ADGRE1
2.28521e-08	0.207418	0.608	0.485	4.57041e-05	4	TMPRSS3
2.41293e-08	0.160166	0.474	0.348	4.82586e-05	4	CBR4
2.47365e-08	0.111434	0.487	0.368	4.9473e-05	4	N4BP3
2.55868e-08	-0.131122	0.461	0.552	5.11735e-05	4	FAM107B
2.87362e-08	-0.109121	0.384	0.475	5.74724e-05	4	NAB2
3.3226e-08	0.146967	0.534	0.407	6.6452e-05	4	SAMSN1
3.38506e-08	0.136838	0.795	0.774	6.77012e-05	4	CPSF6
3.85942e-08	-0.11073	0.534	0.624	7.71884e-05	4	NSMCE3
4.76503e-08	-0.104002	0.534	0.624	9.53006e-05	4	NOL8
4.90627e-08	0.121934	0.811	0.735	9.81253e-05	4	RRP1
5.29675e-08	-0.288782	0.111	0.2	0.000105935	4	CCL3
6.28536e-08	-0.11736	0.529	0.644	0.000125707	4	NFKBIE
7.77568e-08	-0.116384	0.832	0.889	0.000155514	4	AIMP2
8.65034e-08	-0.147631	0.737	0.817	0.000173007	4	BHLHE41
8.65644e-08	0.112788	0.747	0.648	0.000173129	4	SPTBN1
1.01208e-07	0.188239	0.874	0.813	0.000202416	4	TOP2A
1.02527e-07	0.154847	0.653	0.58	0.000205054	4	FDXR
1.07104e-07	0.104074	0.961	0.977	0.000214208	4	SERP1
1.31597e-07	0.145125	0.724	0.661	0.000263193	4	ITM2C
1.35286e-07	-0.243349	0.713	0.766	0.000270572	4	NFKBIA
1.52899e-07	0.138118	0.895	0.854	0.000305799	4	FCRLA
1.61866e-07	-0.113989	0.787	0.85	0.000323732	4	FEN1
1.68563e-07	0.134867	0.632	0.545	0.000337126	4	TLR10
1.70936e-07	-0.136115	0.679	0.785	0.000341873	4	TUBA1C
2.22214e-07	0.110312	0.953	0.96	0.000444427	4	SPIB
2.3307e-07	0.132697	0.942	0.949	0.00046614	4	TOMM40
2.35691e-07	-0.159366	0.889	0.933	0.000471381	4	PPAN
2.46225e-07	-0.101958	0.987	0.996	0.000492449	4	HSPE1
2.70348e-07	-0.110533	0.7	0.766	0.000540697	4	POU2AF1
4.17463e-07	0.133434	0.603	0.505	0.000834926	4	SLC37A1
4.49643e-07	-0.334537	0.587	0.662	0.000899287	4	NFKBID
4.59383e-07	-0.101152	0.666	0.747	0.000918767	4	WSB1
4.66953e-07	0.130468	0.729	0.629	0.000933906	4	KIF2C
5.49996e-07	-0.101992	0.458	0.558	0.00109999	4	STK17A
5.50771e-07	-0.127788	0.6	0.654	0.00110154	4	PAK1IP1
8.41591e-07	-0.179157	0.863	0.904	0.00168318	4	CD44
8.92488e-07	-0.138805	0.95	0.98	0.00178498	4	CKS2
9.34976e-07	0.113776	0.805	0.754	0.00186995	4	ARF4
1.07866e-06	0.145647	0.468	0.353	0.00215733	4	QRICH2
1.29485e-06	-0.107766	0.487	0.567	0.00258971	4	SYTL1
1.45959e-06	0.118787	0.384	0.255	0.00291918	4	SLC5A5
1.62029e-06	0.148743	0.666	0.594	0.00324058	4	NUP62
2.09493e-06	0.107203	0.724	0.644	0.00418985	4	FADD
2.21944e-06	0.104751	0.508	0.418	0.00443889	4	NOTCH3
2.64697e-06	0.179166	0.603	0.519	0.00529393	4	CXCR4
3.2597e-06	0.125543	0.724	0.666	0.0065194	4	TYW3
3.30523e-06	-0.105174	0.713	0.808	0.00661045	4	CLECL1
3.49382e-06	-0.232099	0.084	0.166	0.00698763	4	CCL4
4.36666e-06	-0.111632	0.724	0.777	0.00873332	4	INTS13
6.70105e-06	0.101122	0.737	0.679	0.0134021	4	PLA2G16
7.12914e-06	-0.238421	0.839	0.885	0.0142583	4	CCR7
8.08631e-06	0.143424	0.845	0.812	0.0161726	4	SH2B2
8.09385e-06	-0.210991	0.405	0.474	0.0161877	4	NR4A1
9.59374e-06	0.115514	0.9	0.86	0.0191875	4	TIMM44
1.04864e-05	-0.120363	0.271	0.338	0.0209729	4	CD1C
1.30161e-05	0.113541	0.703	0.62	0.0260322	4	CCNA2
1.41625e-05	0.101032	0.882	0.827	0.028325	4	LY6E
1.54218e-05	-0.376947	0.747	0.786	0.0308435	4	DUSP2
1.54478e-05	-0.202143	0.958	0.972	0.0308957	4	LTB
1.93121e-05	0.109209	0.768	0.734	0.0386242	4	REEP5
2.17167e-05	0.176072	0.7	0.617	0.0434335	4	AURKA
2.50012e-05	0.101114	0.737	0.689	0.0500024	4	EPB41L4A-AS1
2.6297e-05	-0.190832	0.079	0.129	0.052594	4	CCL4L2
2.74157e-05	-0.127975	0.942	0.965	0.0548314	4	HSP90B1
2.79695e-05	-0.146868	0.608	0.644	0.055939	4	WARS
2.86935e-05	0.131234	0.724	0.691	0.0573869	4	GLRX
2.97194e-05	-0.223994	0.745	0.797	0.0594388	4	MYC
2.97359e-05	-0.103631	0.403	0.488	0.0594718	4	MDFIC
3.28502e-05	-0.106324	0.834	0.875	0.0657004	4	WDR74
4.38321e-05	0.193832	0.429	0.299	0.0876642	4	BIN1
5.08546e-05	-0.127223	0.863	0.879	0.101709	4	HMGB3
5.77577e-05	0.140802	0.85	0.836	0.115515	4	WDR43
5.9332e-05	-0.117595	0.439	0.452	0.118664	4	PPP1R17
6.64307e-05	0.11313	0.345	0.195	0.132861	4	JSRP1
8.24992e-05	0.151829	0.589	0.535	0.164998	4	MT-ND6
0.000103335	0.162224	0.887	0.871	0.206671	4	MKNK2
0.000124456	0.102989	0.871	0.862	0.248912	4	GPATCH4
0.000126884	0.107509	0.647	0.588	0.253768	4	MATK
0.000148072	0.148346	0.861	0.826	0.296145	4	FADS1
0.000159444	0.130632	0.392	0.295	0.318889	4	SERPINB6
0.000159775	-0.136516	0.466	0.516	0.319551	4	LINC02397
0.00021112	0.121888	0.518	0.453	0.42224	4	MGLL
0.000238524	0.148353	0.768	0.73	0.477049	4	BIRC5
0.000258201	0.111918	0.558	0.511	0.516402	4	ARMCX3
0.00029741	-0.13585	0.713	0.759	0.594819	4	CREM
0.000413497	0.126672	0.716	0.701	0.826995	4	DHCR7
0.000503208	0.12365	0.397	0.283	1	4	TMEM154
0.00106553	-0.118424	0.984	0.978	1	4	CD79B
0.00187733	0.105841	0.829	0.8	1	4	HNRNPH1
0.00193094	-0.11752	0.239	0.294	1	4	PHACTR1
0.00200059	-0.123624	0.637	0.676	1	4	BCL2A1
0.00228354	0.128741	0.55	0.508	1	4	LGMN
0.00295638	0.109417	0.645	0.646	1	4	HLA-B
0.00327516	0.166415	0.426	0.36	1	4	AC097534.2
0.00397712	0.102809	0.518	0.468	1	4	PRR5
0.00624568	0.111844	0.811	0.768	1	4	CENPF
2.98234e-155	1.50173	0.954	0.459	5.96468e-152	5	DDIT3
5.31647e-155	1.18048	0.927	0.387	1.06329e-151	5	TRIB3
4.58568e-130	0.588597	1	1	9.17136e-127	5	EIF1
1.46892e-121	0.986308	1	0.957	2.93784e-118	5	CIRBP
1.59968e-117	-0.699638	1	1	3.19935e-114	5	TMSB4X
6.92302e-116	1.01546	0.987	0.902	1.3846e-112	5	TAF1D
8.66019e-116	0.825722	1	0.991	1.73204e-112	5	ZFAS1
1.34215e-115	0.837842	0.944	0.623	2.68429e-112	5	WARS
5.6063e-111	0.829095	0.97	0.675	1.12126e-107	5	EPB41L4A-AS1
3.02708e-106	-0.846609	0.868	0.989	6.05416e-103	5	CD52
4.01957e-101	-0.411484	1	1	8.03914e-98	5	IGKC
3.46614e-99	0.537456	0.881	0.454	6.93229e-96	5	CEBPB
4.70975e-99	-0.601943	1	1	9.41951e-96	5	ACTB
7.7798e-97	0.904676	0.947	0.685	1.55596e-93	5	HERPUD1
1.74427e-96	-0.798665	0.993	1	3.48855e-93	5	TUBA1B
3.67868e-96	-0.618148	0.947	0.997	7.35737e-93	5	PRDX1
1.37578e-95	-0.587201	0.957	0.997	2.75156e-92	5	ATP5MC1
6.67788e-95	-0.735683	0.964	0.997	1.33558e-91	5	STMN1
2.41309e-93	0.680134	0.983	0.943	4.82617e-90	5	C6orf48
5.85081e-92	0.807503	0.944	0.675	1.17016e-88	5	XBP1
3.05063e-91	0.810917	0.782	0.366	6.10126e-88	5	SNHG12
1.41917e-90	-0.756823	0.914	0.993	2.83834e-87	5	S100A4
5.28077e-89	0.561992	0.977	0.828	1.05615e-85	5	SARS
4.01117e-88	-0.784355	0.987	0.996	8.02233e-85	5	TUBB
1.17572e-87	-0.459207	1	1	2.35144e-84	5	RPL7A
1.8675e-87	0.787019	0.941	0.687	3.735e-84	5	SLC3A2
3.7722e-84	0.673224	1	0.997	7.54439e-81	5	FTH1
1.23482e-83	-0.428121	1	1	2.46965e-80	5	RPS26
8.97079e-82	0.720737	0.97	0.878	1.79416e-78	5	SELENOK
1.17216e-80	0.349028	1	1	2.34432e-77	5	RPL12
1.61042e-79	0.776434	0.997	0.961	3.22084e-76	5	HSP90B1
1.94522e-78	-0.522713	0.977	0.996	3.89045e-75	5	HSPE1
7.76405e-77	0.73796	0.98	0.861	1.55281e-73	5	SNHG15
1.57544e-76	0.644761	0.96	0.866	3.15088e-73	5	RNF187
2.0942e-76	0.99767	0.97	0.89	4.1884e-73	5	HSPA5
1.81146e-74	0.658456	0.99	0.871	3.62293e-71	5	SNHG8
2.73782e-74	0.521379	0.993	0.895	5.47564e-71	5	KRT10
5.50517e-74	0.517218	0.888	0.578	1.10103e-70	5	PSAT1
1.76599e-73	-0.514389	0.974	0.996	3.53198e-70	5	FDPS
9.07488e-73	0.533516	0.881	0.541	1.81498e-69	5	SYTL1
1.3288e-72	0.398579	0.802	0.426	2.6576e-69	5	NFE2L1
4.33345e-72	0.515031	1	0.999	8.6669e-69	5	H3F3B
1.1367e-71	-0.535661	0.934	0.983	2.27339e-68	5	MYBL2
4.3228e-69	0.448442	0.997	0.98	8.6456e-66	5	MTDH
3.66316e-67	0.574997	0.99	0.963	7.32632e-64	5	SNHG7
1.97562e-66	0.521085	0.98	0.906	3.95123e-63	5	TCEA1
2.48128e-66	0.755326	0.812	0.411	4.96256e-63	5	H1FX
2.51514e-66	0.760045	0.99	0.983	5.03029e-63	5	MYDGF
2.84628e-66	-0.770134	0.901	0.982	5.69256e-63	5	HSPA8
4.75391e-65	-0.507114	0.987	0.996	9.50782e-62	5	H2AFZ
5.5263e-65	0.475823	0.937	0.705	1.10526e-61	5	SRP19
9.91201e-65	0.556381	0.974	0.756	1.9824e-61	5	ATF5
1.12101e-64	0.407513	1	0.994	2.24203e-61	5	EIF2S2
6.53811e-64	0.668285	0.944	0.87	1.30762e-60	5	SSR3
8.43029e-61	0.312503	0.713	0.33	1.68606e-57	5	CYP2R1
1.26355e-60	0.443947	0.997	0.97	2.5271e-57	5	EIF5
5.6044e-60	0.149824	0.413	0.083	1.12088e-56	5	INHBE
2.17855e-58	0.569946	0.914	0.677	4.35709e-55	5	PMAIP1
3.96492e-58	0.461858	0.931	0.813	7.92984e-55	5	GARS
4.03556e-58	0.183516	0.525	0.199	8.07113e-55	5	CHAC1
4.92465e-57	0.504158	0.908	0.742	9.84929e-54	5	HM13
2.55431e-55	0.435825	0.901	0.672	5.10861e-52	5	SLC35B1
2.84524e-54	0.434085	0.983	0.949	5.69049e-51	5	HSPA9
2.85135e-53	0.425578	0.941	0.782	5.7027e-50	5	MED10
8.05807e-53	0.37897	0.832	0.561	1.61161e-49	5	SEC61A1
3.06584e-52	-0.4609	1	0.999	6.13168e-49	5	HSP90AA1
4.15394e-52	-0.539345	0.842	0.951	8.30788e-49	5	MARCKSL1
1.02718e-51	0.331237	0.66	0.306	2.05437e-48	5	DNAJB9
5.37182e-51	0.482442	0.835	0.589	1.07436e-47	5	STEAP1
5.8176e-51	-0.327701	1	1	1.16352e-47	5	SLC25A5
9.23987e-51	0.510481	0.782	0.516	1.84797e-47	5	SELENOS
1.26491e-50	0.392083	0.884	0.637	2.52981e-47	5	GPR108
1.29615e-49	-0.464631	0.733	0.942	2.5923e-46	5	PLD4
4.00926e-49	0.404285	0.987	0.941	8.01851e-46	5	ARPC5L
5.08196e-49	0.646188	0.898	0.731	1.01639e-45	5	RPL22L1
6.43543e-49	0.390753	0.838	0.554	1.28709e-45	5	BET1
1.2379e-48	-0.374413	0.987	0.999	2.4758e-45	5	HMGB1
2.51535e-48	0.215759	0.564	0.234	5.03071e-45	5	WIPI1
2.65471e-48	-0.495065	0.762	0.926	5.30942e-45	5	PCNA
9.72606e-48	0.366064	0.97	0.88	1.94521e-44	5	AIMP2
1.40427e-47	0.343879	0.822	0.549	2.80853e-44	5	CARS
1.46298e-47	0.326628	0.706	0.408	2.92595e-44	5	ZC3H8
2.06979e-47	0.64657	0.888	0.709	4.13958e-44	5	FKBP11
3.68911e-47	0.839698	0.987	0.971	7.37822e-44	5	MZB1
5.56341e-47	-0.32416	1	1	1.11268e-43	5	ACTG1
1.34368e-46	0.550992	0.957	0.865	2.68736e-43	5	CDK2AP2
3.33328e-46	0.450666	0.947	0.839	6.66656e-43	5	TMEM205
6.92095e-46	0.402052	1	0.999	1.38419e-42	5	MALAT1
7.54537e-46	0.377121	0.891	0.696	1.50907e-42	5	AARS
1.03919e-45	0.358941	0.865	0.608	2.07838e-42	5	GOT1
1.2391e-45	0.452672	1	0.99	2.4782e-42	5	CD70
1.43422e-45	0.375387	0.795	0.528	2.86844e-42	5	MAP1B
4.0882e-45	-0.359382	0.97	0.995	8.1764e-42	5	FABP5
1.46556e-43	0.304098	0.782	0.49	2.93112e-40	5	CCDC174
2.17262e-43	0.417947	0.805	0.559	4.34523e-40	5	STX5
4.84629e-43	0.164722	0.541	0.241	9.69258e-40	5	CCPG1
4.90439e-43	-0.374099	0.502	0.793	9.80878e-40	5	PCLAF
6.71434e-43	0.405275	0.931	0.819	1.34287e-39	5	LONP1
6.80224e-43	0.343541	0.802	0.527	1.36045e-39	5	SRPRB
6.91044e-43	0.280799	0.686	0.39	1.38209e-39	5	EDEM2
1.00964e-42	-0.287291	0.997	1	2.01928e-39	5	POMP
2.08764e-42	0.342255	0.667	0.337	4.17529e-39	5	TXNIP
2.16541e-42	0.356508	0.799	0.558	4.33081e-39	5	SARNP
2.52186e-42	0.152924	0.455	0.159	5.04372e-39	5	FERMT2
3.42179e-42	0.249875	0.637	0.332	6.84358e-39	5	TMEM39A
1.11983e-41	0.354505	0.921	0.773	2.23967e-38	5	MARS
2.32771e-41	0.394614	0.947	0.826	4.65542e-38	5	ATP2B1
3.53111e-41	0.323817	0.785	0.534	7.06223e-38	5	RP9
4.87772e-41	-0.41733	0.967	0.988	9.75545e-38	5	HMGN2
8.96343e-41	0.663357	0.931	0.846	1.79269e-37	5	MANF
9.86989e-41	-0.409947	0.66	0.851	1.97398e-37	5	RRM2
2.91607e-40	0.317917	0.723	0.42	5.83214e-37	5	B9D1
6.14235e-40	0.395128	0.914	0.76	1.22847e-36	5	TRAM1
1.10641e-39	0.489042	0.964	0.9	2.21281e-36	5	PPIB
3.07398e-39	0.423529	0.865	0.686	6.14796e-36	5	AC084033.3
7.04668e-39	0.374685	0.805	0.587	1.40934e-35	5	GADD45A
3.37174e-38	0.412021	0.99	0.975	6.74348e-35	5	SERP1
3.61302e-38	0.27293	0.686	0.411	7.22603e-35	5	ZMYM5
3.81648e-38	0.247887	0.706	0.394	7.63295e-35	5	IFRD1
5.30388e-38	0.389783	0.812	0.608	1.06078e-34	5	GOLGB1
1.11351e-37	-0.286339	0.997	0.999	2.22701e-34	5	PSME2
1.63647e-37	0.384395	0.99	0.967	3.27294e-34	5	TMBIM6
1.76664e-37	0.437931	0.891	0.769	3.53327e-34	5	LMAN1
4.25122e-37	-0.379951	0.908	0.972	8.50244e-34	5	GRN
4.55503e-37	0.279474	0.772	0.532	9.11006e-34	5	ZFAND2A
1.224e-36	0.378186	0.917	0.714	2.44799e-33	5	KCNK9
1.40558e-36	0.425908	0.838	0.654	2.81115e-33	5	SQSTM1
2.65323e-36	0.436332	0.96	0.892	5.30645e-33	5	BTG1
5.3809e-36	0.22729	0.673	0.4	1.07618e-32	5	POLR3C
6.3787e-36	0.469762	0.967	0.887	1.27574e-32	5	SEC11C
1.06927e-35	0.396751	0.884	0.702	2.13855e-32	5	NAMPT
1.56265e-35	0.276704	0.723	0.459	3.1253e-32	5	ASNS
1.66019e-35	0.202023	0.607	0.361	3.32038e-32	5	PAG1
2.02287e-35	-0.244161	1	1	4.04573e-32	5	RAN
2.60219e-35	-0.356514	0.726	0.887	5.20437e-32	5	HMGB3
3.71715e-35	0.15417	0.465	0.184	7.43431e-32	5	FKBP14
8.96243e-35	0.248706	0.604	0.308	1.79249e-31	5	YPEL5
1.68988e-34	0.463711	0.957	0.869	3.37976e-31	5	RSRC2
1.91414e-34	0.284674	0.614	0.313	3.82829e-31	5	TNFRSF17
3.11598e-33	0.331662	0.706	0.419	6.23196e-30	5	CCDC151
3.75391e-33	0.38183	0.63	0.344	7.50783e-30	5	QRICH2
4.22335e-33	-0.30087	0.997	0.992	8.4467e-30	5	CHCHD10
2.37736e-32	-0.471173	0.997	0.996	4.75472e-29	5	CHI3L2
2.70637e-32	-0.267793	0.997	0.999	5.41274e-29	5	MT-ATP6
3.61872e-32	0.247047	0.548	0.311	7.23745e-29	5	SESN2
5.15227e-32	-0.393117	0.515	0.766	1.03045e-28	5	PTP4A3
6.22424e-32	0.440933	0.95	0.877	1.24485e-28	5	NANS
6.9534e-32	-0.273981	1	1	1.39068e-28	5	IGHM
8.33142e-32	0.292257	0.871	0.688	1.66628e-28	5	YARS
8.67337e-32	0.264708	0.647	0.361	1.73467e-28	5	BBC3
1.03024e-31	0.400835	0.842	0.676	2.06047e-28	5	PDIA4
1.76885e-31	0.282055	0.776	0.545	3.53771e-28	5	PKIG
2.01924e-31	0.286789	0.822	0.662	4.03848e-28	5	ATF4
2.80385e-31	-0.370268	0.901	0.963	5.60771e-28	5	SPIB
3.07605e-31	0.335289	0.825	0.655	6.15211e-28	5	LYPLAL1
5.83186e-31	0.242961	0.554	0.271	1.16637e-27	5	PPP1R15A
8.60566e-31	0.302849	0.766	0.53	1.72113e-27	5	SEC23B
1.05458e-30	0.381397	0.868	0.725	2.10916e-27	5	PREB
1.06597e-30	-0.276976	1	1	2.13194e-27	5	CCND1
1.24256e-30	0.4117	0.947	0.864	2.48512e-27	5	SYNGR2
1.25313e-30	0.22379	0.574	0.307	2.50626e-27	5	BEX2
1.25758e-30	0.214116	0.604	0.375	2.51516e-27	5	PPCDC
1.54063e-30	0.34328	0.769	0.477	3.08127e-27	5	TMPRSS3
1.6313e-30	0.215243	0.578	0.306	3.2626e-27	5	SH2D2A
1.65506e-30	0.312521	0.812	0.64	3.31011e-27	5	FADD
1.67627e-30	-0.348241	0.911	0.957	3.35254e-27	5	TUBA1A
2.02799e-30	-0.263531	1	0.999	4.05598e-27	5	HNRNPA2B1
1.14203e-29	0.335604	0.944	0.88	2.28407e-26	5	LYAR
6.75311e-29	-0.316016	0.716	0.858	1.35062e-25	5	TYMS
7.18082e-29	0.387084	0.898	0.749	1.43616e-25	5	ARF4
9.36026e-29	0.29814	0.941	0.795	1.87205e-25	5	TMED9
1.86324e-28	0.345604	0.746	0.535	3.72648e-25	5	NUCB2
2.2667e-28	-0.355453	0.865	0.965	4.53339e-25	5	HMGB2
2.65797e-28	-0.346643	0.941	0.983	5.31593e-25	5	CD37
3.78367e-28	0.256039	0.828	0.589	7.56734e-25	5	P2RX1
4.82999e-28	0.152815	0.541	0.284	9.65998e-25	5	C19orf81
1.78032e-27	-0.28298	0.733	0.886	3.56063e-24	5	PHF19
1.86086e-27	0.275874	0.69	0.506	3.72172e-24	5	LINC01807
2.18881e-27	0.137465	0.472	0.279	4.37761e-24	5	HRK
2.43286e-27	-0.216431	1	1	4.86572e-24	5	UBB
3.0312e-27	1.39274	0.432	0.179	6.0624e-24	5	CCL3
4.19925e-27	0.306185	0.723	0.502	8.3985e-24	5	ARMCX3
4.81379e-27	0.211081	0.452	0.215	9.62759e-24	5	ATF3
6.67482e-27	0.203317	0.644	0.43	1.33496e-23	5	GMPPA
1.4175e-26	0.212725	0.518	0.273	2.83501e-23	5	RGS16
1.45516e-26	0.199428	0.584	0.353	2.91031e-23	5	SLC33A1
2.53699e-26	0.267433	0.855	0.671	5.07399e-23	5	PYCR1
3.29598e-26	0.220927	0.538	0.321	6.59197e-23	5	MSX1
4.41126e-26	0.312563	0.845	0.681	8.82253e-23	5	TRPM4
9.03855e-26	0.334963	0.508	0.251	1.80771e-22	5	RGS2
1.29311e-25	-0.341812	0.914	0.967	2.58623e-22	5	UCP2
1.32688e-25	0.339166	0.974	0.907	2.65376e-22	5	LRMP
1.48318e-25	0.162543	0.465	0.242	2.96636e-22	5	NLRP11
2.52726e-25	0.312871	0.828	0.632	5.05452e-22	5	IRF2BP2
3.34503e-25	-0.283297	0.597	0.813	6.69006e-22	5	TK1
3.68108e-25	-0.222302	0.997	0.999	7.36215e-22	5	C1QBP
4.46044e-25	0.122529	1	1	8.92087e-22	5	RPL36
5.54645e-25	0.159809	0.508	0.281	1.10929e-21	5	CHPF
6.15983e-25	0.136686	0.495	0.286	1.23197e-21	5	PCK2
6.5849e-25	0.196208	0.31	0.128	1.31698e-21	5	DHRS2
1.58852e-24	0.134854	0.607	0.349	3.17704e-21	5	MDM4
5.07009e-24	-0.27138	0.98	0.983	1.01402e-20	5	CALM2
5.43224e-24	-0.190278	0.396	0.646	1.08645e-20	5	UHRF1
8.5799e-24	0.258772	0.97	0.949	1.71598e-20	5	C19orf48
8.80883e-24	0.259033	0.733	0.534	1.76177e-20	5	FAM107B
1.81814e-23	0.173749	0.535	0.323	3.63628e-20	5	BATF3
2.2022e-23	0.303157	0.782	0.557	4.4044e-20	5	NFKB2
3.12964e-23	-0.303976	0.68	0.817	6.25929e-20	5	C4orf3
3.8913e-23	0.29128	0.888	0.738	7.78259e-20	5	GLRX2
4.47288e-23	-0.216629	0.997	1	8.94576e-20	5	ATP5ME
4.5089e-23	0.189099	0.62	0.405	9.01781e-20	5	IRF1
5.25493e-23	0.260595	0.713	0.53	1.05099e-19	5	GMPPB
5.76911e-23	0.24789	0.597	0.395	1.15382e-19	5	CRELD2
6.258e-23	0.546928	0.954	0.878	1.2516e-19	5	CCR7
8.34589e-23	0.199983	0.667	0.467	1.66918e-19	5	LRIF1
9.59942e-23	0.269267	0.871	0.673	1.91988e-19	5	IZUMO4
1.063e-22	0.349383	0.934	0.873	2.12601e-19	5	KDELR2
1.78856e-22	0.251285	0.931	0.831	3.57712e-19	5	NOP58
2.04604e-22	0.177627	0.525	0.304	4.09208e-19	5	COPZ2
3.16752e-22	0.25151	0.792	0.635	6.33505e-19	5	MAP1LC3B
4.33871e-22	0.15553	0.561	0.338	8.67742e-19	5	SH2D3C
5.2471e-22	-0.222362	0.99	0.995	1.04942e-18	5	TUFM
7.13449e-22	1.14743	0.35	0.148	1.4269e-18	5	CCL4
9.52075e-22	-0.277069	0.653	0.807	1.90415e-18	5	AIM2
1.08607e-21	0.353881	0.584	0.365	2.17213e-18	5	GADD45B
1.15799e-21	0.292798	0.842	0.684	2.31597e-18	5	SDCBP
1.6799e-21	0.199288	0.505	0.344	3.35981e-18	5	CSTA
1.96874e-21	0.220195	0.825	0.678	3.93747e-18	5	CCNH
2.37019e-21	-0.211336	0.485	0.686	4.74038e-18	5	CD1D
3.81689e-21	-0.27033	0.752	0.867	7.63378e-18	5	MCM3
4.62077e-21	0.247756	0.878	0.753	9.24154e-18	5	SURF2
5.34371e-21	-0.270631	0.815	0.878	1.06874e-17	5	ACAT2
5.77994e-21	0.565687	0.944	0.932	1.15599e-17	5	SDF2L1
8.67128e-21	0.600129	0.884	0.788	1.73426e-17	5	MYC
2.45993e-20	-0.284985	0.901	0.951	4.91986e-17	5	TUBB4B
5.06413e-20	0.222514	0.677	0.474	1.01283e-16	5	PVT1
8.222e-20	0.670297	0.96	0.805	1.6444e-16	5	DDIT4
9.1637e-20	0.103066	0.439	0.238	1.83274e-16	5	ADGRE1
1.3742e-19	0.228931	0.782	0.656	2.7484e-16	5	MIIP
2.00081e-19	0.242091	0.98	0.913	4.00162e-16	5	HINT2
3.01523e-19	-0.24202	0.723	0.864	6.03045e-16	5	DHFR
4.78784e-19	0.213524	0.825	0.705	9.57569e-16	5	SLC1A5
8.19598e-19	0.162951	0.356	0.155	1.6392e-15	5	H1F0
1.16004e-18	0.177291	0.498	0.307	2.32008e-15	5	HIST1H2AC
1.29354e-18	-0.244409	0.769	0.866	2.58707e-15	5	RGS19
1.49532e-18	-0.236094	0.71	0.833	2.99064e-15	5	ZWINT
1.67133e-18	0.235626	0.941	0.868	3.34266e-15	5	WDR74
2.23554e-18	-0.256691	0.98	0.994	4.47109e-15	5	PLAC8
2.30032e-18	0.310669	0.871	0.775	4.60065e-15	5	PIM2
3.55233e-18	0.116065	0.422	0.25	7.10465e-15	5	SPNS3
6.12756e-18	0.214177	0.594	0.384	1.22551e-14	5	KLF6
6.17348e-18	0.214789	0.594	0.406	1.2347e-14	5	SAMSN1
6.66112e-18	-0.261527	0.713	0.848	1.33222e-14	5	FAM129C
9.28524e-18	-0.256993	0.518	0.709	1.85705e-14	5	GATM
1.12577e-17	0.174145	0.446	0.236	2.25153e-14	5	TRAC
1.36037e-17	0.278856	0.851	0.711	2.72075e-14	5	PDIA3
2.24987e-17	0.222677	0.917	0.86	4.49974e-14	5	TIMM44
2.97042e-17	0.24073	0.68	0.517	5.94084e-14	5	LGALS3
4.85055e-17	-0.191917	1	1	9.70111e-14	5	HSP90AB1
5.21111e-17	0.298157	0.769	0.627	1.04222e-13	5	NFKBIE
5.27608e-17	0.207905	0.776	0.586	1.05522e-13	5	LAPTM5
6.18575e-17	-0.208778	0.591	0.753	1.23715e-13	5	CD300A
6.75703e-17	0.149223	0.564	0.352	1.35141e-13	5	PNRC1
6.81337e-17	0.193376	0.875	0.767	1.36267e-13	5	INTS13
7.78997e-17	0.271974	0.766	0.578	1.55799e-13	5	LINC00926
8.09676e-17	0.174694	0.67	0.48	1.61935e-13	5	PTP4A1
1.1895e-16	0.241463	0.914	0.884	2.37899e-13	5	SMC6
2.18356e-16	0.197997	0.762	0.608	4.36712e-13	5	NOL8
3.19774e-16	0.646872	0.297	0.115	6.39547e-13	5	CCL3L1
3.54528e-16	0.206473	0.634	0.454	7.09055e-13	5	PCNX4
6.33345e-16	0.169689	0.614	0.429	1.26669e-12	5	C12orf57
7.19223e-16	0.311428	0.934	0.889	1.43845e-12	5	UBALD2
7.24024e-16	0.227878	0.459	0.28	1.44805e-12	5	PHACTR1
8.9063e-16	0.20173	0.789	0.636	1.78126e-12	5	RIOK1
9.80971e-16	0.248421	0.713	0.581	1.96194e-12	5	DNAJB11
1.05661e-15	-0.160998	0.713	0.881	2.11322e-12	5	NUSAP1
1.17604e-15	-0.209628	0.723	0.85	2.35209e-12	5	CHAF1A
1.23393e-15	-0.285515	0.993	0.995	2.46787e-12	5	SH3TC1
1.49107e-15	0.188371	0.627	0.426	2.98215e-12	5	CD58
2.12979e-15	0.122807	0.508	0.326	4.25958e-12	5	FCMR
2.42531e-15	0.246731	0.944	0.911	4.85063e-12	5	DDX21
5.08846e-15	0.261122	0.578	0.443	1.01769e-11	5	PPP1R17
5.26596e-15	0.130985	0.406	0.249	1.05319e-11	5	AC006946.2
5.88834e-15	0.200574	0.68	0.502	1.17767e-11	5	NUDT8
7.8562e-15	-0.20226	0.95	0.963	1.57124e-11	5	PPP1R14B
7.93055e-15	0.216077	1	1	1.58611e-11	5	FTL
8.71128e-15	0.198008	0.974	0.923	1.74226e-11	5	PLEK
8.74615e-15	0.183992	0.937	0.827	1.74923e-11	5	TMEM167A
9.87804e-15	0.209048	0.861	0.735	1.97561e-11	5	KIF20B
1.04362e-14	0.122914	0.492	0.333	2.08723e-11	5	NUDT17
1.16246e-14	0.148826	0.399	0.21	2.32492e-11	5	LILRB4
1.28632e-14	0.220292	0.809	0.716	2.57264e-11	5	EAF2
1.52498e-14	0.210399	0.914	0.818	3.04995e-11	5	AP3S1
1.77839e-14	0.196161	0.799	0.644	3.55678e-11	5	TROVE2
1.89128e-14	0.162843	0.766	0.581	3.78256e-11	5	GRINA
1.9464e-14	0.159586	0.653	0.486	3.8928e-11	5	ARG2
2.28742e-14	-0.158111	0.31	0.508	4.57483e-11	5	CD24
4.71972e-14	0.198555	0.792	0.664	9.43945e-11	5	EMC9
4.91819e-14	-0.471121	0.498	0.666	9.83638e-11	5	NFKBID
5.32989e-14	0.269352	0.604	0.43	1.06598e-10	5	JUN
6.69674e-14	0.14703	0.498	0.331	1.33935e-10	5	HCK
7.16952e-14	0.211864	0.726	0.571	1.4339e-10	5	COL9A3
7.37751e-14	0.159042	0.617	0.477	1.4755e-10	5	CYB5D2
8.64085e-14	0.127297	0.35	0.2	1.72817e-10	5	HID1
8.65952e-14	0.125758	0.488	0.346	1.7319e-10	5	INKA1
8.70706e-14	0.165299	0.541	0.354	1.74141e-10	5	CD80
8.9535e-14	0.104817	0.604	0.413	1.7907e-10	5	TGFBR3L
1.01537e-13	-0.131486	0.719	0.908	2.03075e-10	5	AURKB
1.05966e-13	-0.219705	0.683	0.783	2.11932e-10	5	TUBA1C
1.11246e-13	0.146411	0.584	0.447	2.22491e-10	5	PHGDH
1.22397e-13	0.145436	1	1	2.44793e-10	5	RPS23
1.2484e-13	0.161947	0.904	0.776	2.4968e-10	5	MRPS2
1.28862e-13	0.238301	0.776	0.635	2.57725e-10	5	PCGF5
1.70454e-13	-0.124235	0.383	0.578	3.40908e-10	5	SPC25
2.59506e-13	0.23498	0.66	0.543	5.19012e-10	5	ARID4A
3.77654e-13	0.140176	0.62	0.481	7.55308e-10	5	KRCC1
5.04267e-13	0.172936	0.508	0.32	1.00853e-09	5	LSAMP
5.3983e-13	0.181018	0.776	0.627	1.07966e-09	5	SLU7
6.18906e-13	0.144603	0.419	0.255	1.23781e-09	5	SLC5A5
7.77605e-13	0.144689	0.581	0.403	1.55521e-09	5	MAP3K8
8.31552e-13	0.107606	0.376	0.199	1.6631e-09	5	GSTA4
8.35684e-13	-0.184654	0.911	0.949	1.67137e-09	5	CENPX
9.3e-13	0.200014	0.842	0.712	1.86e-09	5	IFNGR1
9.53986e-13	0.120467	0.327	0.157	1.90797e-09	5	IL23A
1.04837e-12	0.197304	0.726	0.584	2.09674e-09	5	H2AFJ
1.09669e-12	0.202867	0.911	0.827	2.19339e-09	5	SPCS3
1.35599e-12	0.169441	0.614	0.48	2.71198e-09	5	MACO1
1.61732e-12	-0.149633	0.432	0.608	3.23463e-09	5	MCM10
2.25404e-12	0.172998	0.686	0.53	4.50807e-09	5	CFD
2.50971e-12	0.150227	0.71	0.538	5.01942e-09	5	IRF8
2.63067e-12	0.205441	0.911	0.832	5.26133e-09	5	WDR43
2.67805e-12	-0.229465	0.825	0.875	5.3561e-09	5	MKNK2
3.49096e-12	0.172443	0.716	0.577	6.98192e-09	5	WDR41
3.69966e-12	-0.235676	0.399	0.577	7.39931e-09	5	SERPINA9
3.85014e-12	0.143164	0.465	0.312	7.70027e-09	5	PSPH
4.48542e-12	0.168357	0.525	0.364	8.97084e-09	5	BCL2L11
4.95269e-12	0.10915	0.432	0.271	9.90537e-09	5	BSPRY
5.8008e-12	-0.177307	0.644	0.764	1.16016e-08	5	CLSPN
7.5349e-12	0.124609	0.65	0.471	1.50698e-08	5	MDFIC
7.61161e-12	0.168764	0.746	0.61	1.52232e-08	5	NSMCE3
8.98223e-12	-0.170854	0.637	0.771	1.79645e-08	5	FKBP4
1.24382e-11	0.119377	0.462	0.324	2.48763e-08	5	BLVRB
1.2465e-11	-0.168754	1	0.997	2.493e-08	5	SLIRP
1.51731e-11	-0.187447	0.683	0.769	3.03462e-08	5	AC004687.1
1.75196e-11	0.132252	0.683	0.539	3.50393e-08	5	FCRL4
2.07427e-11	0.110481	0.561	0.414	4.14854e-08	5	SLC17A9
2.59493e-11	0.12222	0.545	0.418	5.18986e-08	5	PXMP4
3.10077e-11	-0.232603	0.931	0.948	6.20155e-08	5	BID
3.19325e-11	0.139051	0.554	0.389	6.3865e-08	5	ADAMTS6
4.50889e-11	-0.129753	0.257	0.428	9.01778e-08	5	TRBC1
5.85354e-11	0.131086	0.531	0.35	1.17071e-07	5	CLEC2D
6.83798e-11	0.157139	0.66	0.502	1.3676e-07	5	LGMN
7.38129e-11	0.176948	0.416	0.261	1.47626e-07	5	SELENOM
7.4778e-11	-0.16568	0.911	0.951	1.49556e-07	5	DTYMK
7.71876e-11	-0.298891	0.647	0.753	1.54375e-07	5	CAMP
8.03751e-11	-0.183384	0.997	0.998	1.6075e-07	5	PGK1
9.35132e-11	0.136163	0.822	0.706	1.87026e-07	5	FAM173A
9.69798e-11	0.159754	0.739	0.569	1.9396e-07	5	CD82
1.06467e-10	0.129476	0.521	0.359	2.12933e-07	5	ALOX5AP
1.44154e-10	0.148489	0.594	0.459	2.88309e-07	5	RAB3GAP2
1.47447e-10	-0.186252	0.713	0.808	2.94894e-07	5	CDK1
1.50347e-10	-0.176589	0.815	0.868	3.00695e-07	5	SQLE
1.59274e-10	-0.118872	0.32	0.524	3.18547e-07	5	HCST
1.59825e-10	0.163992	0.518	0.387	3.1965e-07	5	PHLDA1
1.7971e-10	0.225017	0.97	0.918	3.5942e-07	5	COX4I2
2.12764e-10	0.100966	0.531	0.429	4.25528e-07	5	MAP1A
2.28691e-10	0.195083	0.66	0.549	4.57382e-07	5	TNFSF9
2.58e-10	0.233765	0.974	0.953	5.16001e-07	5	PNMA5
2.72819e-10	0.156234	0.429	0.309	5.45637e-07	5	DNAJB2
2.782e-10	0.146205	0.353	0.202	5.56399e-07	5	LMNA
3.03846e-10	0.195096	0.726	0.59	6.07692e-07	5	CCNL1
3.3991e-10	-0.122381	1	1	6.79821e-07	5	PA2G4
3.61495e-10	0.123274	0.495	0.351	7.22991e-07	5	CDK5R1
4.33125e-10	0.147639	0.766	0.612	8.6625e-07	5	IGLL5
5.21518e-10	-0.179671	0.845	0.913	1.04304e-06	5	VPREB3
5.98545e-10	0.115731	0.614	0.455	1.19709e-06	5	TTC32
6.546e-10	0.162509	0.63	0.513	1.3092e-06	5	RRBP1
6.54953e-10	0.163064	0.71	0.565	1.30991e-06	5	RHOH
7.36285e-10	0.126827	0.703	0.562	1.47257e-06	5	LYL1
8.60656e-10	0.217295	0.983	0.978	1.72131e-06	5	ITGAE
1.01465e-09	0.114455	0.564	0.442	2.0293e-06	5	ATP2B1-AS1
1.10748e-09	-0.202114	0.944	0.956	2.21497e-06	5	CKB
1.11357e-09	-0.164011	0.739	0.805	2.22713e-06	5	CLECL1
1.20123e-09	0.149789	0.795	0.673	2.40246e-06	5	PCSK1N
1.20371e-09	1.05123	0.251	0.118	2.40743e-06	5	CCL4L2
1.26438e-09	0.215817	0.776	0.676	2.52875e-06	5	SNAPC1
1.32444e-09	0.266248	0.789	0.699	2.64888e-06	5	IER2
1.80491e-09	0.127886	0.611	0.476	3.60982e-06	5	AKIRIN2
1.84546e-09	0.137937	0.469	0.352	3.69091e-06	5	RAB39B
1.95701e-09	0.146611	0.653	0.503	3.91402e-06	5	SLC37A1
2.18398e-09	0.122639	0.71	0.574	4.36796e-06	5	FAM216A
2.58452e-09	0.215551	0.769	0.648	5.16903e-06	5	CHCHD6
[truncated: 437 more rows]

## Sheet: Table S3
Table S3: Marker genes for the aggregated data set comparing cells of Ctr, 6 h, and 48 h
p_val	average_logFC	pct.1	pct.2	p_val_adj	cluster	gene
0	1.34802	0.772	0.279	0	Ctr	DUSP2
0	1.01808	0.688	0.184	0	Ctr	CD83
0	0.934113	0.605	0.115	0	Ctr	NFKBID
0	0.812495	0.935	0.744	0	Ctr	HILPDA
0	0.707669	0.717	0.38	0	Ctr	NFKBIA
0	0.690367	0.941	0.525	0	Ctr	EBI3
0	0.551392	0.889	0.632	0	Ctr	PPAN
0	0.544296	0.86	0.549	0	Ctr	UBALD2
0	0.541105	0.574	0.161	0	Ctr	BCL2A1
0	0.528732	0.911	0.674	0	Ctr	CD40
0	0.512351	0.891	0.587	0	Ctr	FCRL5
0	0.503387	0.386	0.068	0	Ctr	NR4A1
0	0.481155	0.903	0.648	0	Ctr	PLEK
0	0.460788	0.784	0.376	0	Ctr	FEZ1
0	0.417718	0.864	0.584	0	Ctr	DDX21
0	0.416846	0.946	0.706	0	Ctr	CKB
0	0.404986	0.694	0.404	0	Ctr	JUNB
0	0.394516	0.94	0.804	0	Ctr	BID
0	0.392808	0.535	0.152	0	Ctr	ZBTB32
0	0.387027	0.891	0.663	0	Ctr	INSIG1
0	0.374851	0.988	0.942	0	Ctr	CD70
0	0.370402	0.769	0.482	0	Ctr	TRAF4
0	0.358672	0.65	0.316	0	Ctr	BATF
0	0.352434	0.82	0.564	0	Ctr	LYAR
0	0.351781	0.623	0.294	0	Ctr	LINC01480
0	0.346281	0.958	0.862	0	Ctr	RHOG
0	0.345327	0.814	0.545	0	Ctr	SNHG15
0	0.342219	0.602	0.285	0	Ctr	NFKBIE
0	0.309349	0.998	0.986	0	Ctr	PA2G4
0	0.303188	1	0.995	0	Ctr	HSP90AB1
0	0.295751	0.444	0.139	0	Ctr	SLC43A3
0	0.277262	0.464	0.177	0	Ctr	CCL22
0	0.276751	0.434	0.135	0	Ctr	IRF4
0	0.275629	0.59	0.204	0	Ctr	IGKV3-11
0	0.275278	0.364	0.096	0	Ctr	ICAM1
0	0.274636	0.493	0.174	0	Ctr	NFKB2
0	0.258726	0.444	0.17	0	Ctr	BCL2L1
0	0.196888	0.32	0.073	0	Ctr	TNFAIP3
0	0.162079	0.273	0.048	0	Ctr	HIVEP3
0	0.14479	0.153	0.005	0	Ctr	EGR1
0	-0.350288	0.989	0.993	0	Ctr	SH3BGRL3
0	-0.426543	0.977	0.983	0	Ctr	LSP1
0	-0.46412	0.405	0.618	0	Ctr	BANK1
0	-0.475073	0.817	0.907	0	Ctr	CDKN2C
0	-0.543188	0.974	0.989	0	Ctr	CD37
0	-0.650489	0.963	0.991	0	Ctr	CD79B
0	-0.701505	0.972	0.983	0	Ctr	CD52
0	-0.746568	0.826	0.908	0	Ctr	VPREB3
5.32279e-304	0.37023	0.776	0.521	9.23611e-300	Ctr	SIAH2
1.29449e-303	0.304562	0.909	0.733	2.2462e-299	Ctr	DCUN1D5
7.99215e-303	0.252968	0.587	0.273	1.3868e-298	Ctr	TUBB2B
4.29135e-301	0.229893	0.54	0.241	7.44635e-297	Ctr	LPCA6 h
2.14061e-298	-0.269149	1	0.999	3.71438e-294	Ctr	CORO1A
1.88122e-297	-0.316945	0.96	0.977	3.2643e-293	Ctr	LAMTOR5
1.93259e-297	-0.355649	0.987	0.989	3.35343e-293	Ctr	LIMD2
2.62173e-297	0.541952	0.505	0.21	4.54922e-293	Ctr	CXCL10
3.83408e-295	0.41465	0.671	0.389	6.65289e-291	Ctr	LRRC32
5.7113e-290	0.108579	0.171	0.019	9.91025e-286	Ctr	IL21R
1.34147e-286	0.332238	0.846	0.623	2.32771e-282	Ctr	SYNGR2
1.42789e-280	0.34358	0.794	0.544	2.47767e-276	Ctr	SYAP1
5.39828e-280	0.30247	0.774	0.515	9.36709e-276	Ctr	NOP16
2.50025e-270	0.26898	0.688	0.402	4.33843e-266	Ctr	RPL22L1
1.7778e-264	0.395328	0.308	0.093	3.08484e-260	Ctr	IL4I1
2.10394e-255	0.274505	0.897	0.696	3.65076e-251	Ctr	GNL3
2.08717e-253	-0.326317	0.102	0.334	3.62166e-249	Ctr	GLIPR1
6.67095e-253	0.335862	0.669	0.393	1.15754e-248	Ctr	SRGN
8.96101e-252	0.202072	0.521	0.248	1.55491e-247	Ctr	KREMEN2
2.19227e-247	0.250918	0.99	0.944	3.80403e-243	Ctr	TXN
2.66769e-247	0.255087	0.989	0.944	4.62898e-243	Ctr	FABP5
2.89692e-245	-0.284839	0.994	0.998	5.02674e-241	Ctr	CD79A
3.39169e-245	0.325712	0.901	0.734	5.88526e-241	Ctr	CD44
5.78473e-242	0.139724	0.287	0.087	1.00377e-237	Ctr	CD80
1.10769e-241	-0.343091	0.581	0.721	1.92206e-237	Ctr	QRSL1
3.14532e-241	0.254545	0.935	0.772	5.45775e-237	Ctr	ODC1
2.8659e-240	0.193512	1	0.999	4.9729e-236	Ctr	NPM1
9.88924e-239	0.208034	1	0.995	1.71598e-234	Ctr	RAN
2.89883e-235	0.182691	1	0.999	5.03005e-231	Ctr	YBX1
2.09111e-234	0.245459	0.989	0.945	3.62849e-230	Ctr	EIF2S2
4.49693e-234	-0.340688	0.681	0.781	7.80308e-230	Ctr	PDCD4
7.87104e-234	0.144494	0.276	0.084	1.36578e-229	Ctr	ZC3H12A
1.32974e-233	0.258196	0.789	0.545	2.30737e-229	Ctr	NOLC1
2.01723e-233	0.251402	0.929	0.784	3.5003e-229	Ctr	NPM3
1.52894e-231	0.111321	0.187	0.037	2.65302e-227	Ctr	KIF26B
4.004e-230	0.224484	0.994	0.972	6.94774e-226	Ctr	SERBP1
3.24692e-228	-0.325803	0.869	0.903	5.63406e-224	Ctr	TRBC2
4.44232e-227	0.25704	0.673	0.417	7.70831e-223	Ctr	NINJ1
1.92702e-225	0.206089	0.38	0.15	3.34377e-221	Ctr	TNFRSF18
3.62159e-225	0.221447	0.483	0.222	6.28418e-221	Ctr	RSPH1
3.72178e-225	0.251539	0.942	0.817	6.45804e-221	Ctr	EIF5B
2.14053e-224	0.285564	0.916	0.723	3.71425e-220	Ctr	NPW
1.01884e-222	0.226983	0.992	0.968	1.76789e-218	Ctr	EIF5A
3.24382e-222	0.2731	1	0.985	5.62868e-218	Ctr	LDHA
1.56684e-221	0.154574	0.326	0.117	2.71878e-217	Ctr	MAP3K8
1.85889e-221	-0.105177	1	1	3.22555e-217	Ctr	RPS14
2.71251e-219	0.20502	0.997	0.985	4.70675e-215	Ctr	SEC61B
1.44238e-213	0.235861	0.985	0.92	2.50282e-209	Ctr	HSPD1
2.61482e-211	0.403188	0.17	0.032	4.53724e-207	Ctr	CCL3
1.93492e-209	0.149042	0.353	0.14	3.35748e-205	Ctr	TFRC
6.7461e-209	0.190631	0.562	0.295	1.17058e-204	Ctr	ITGB2
2.11749e-208	0.210037	0.983	0.929	3.67427e-204	Ctr	PPA1
9.47036e-206	0.226223	0.989	0.943	1.6433e-201	Ctr	FDPS
2.38591e-205	0.258243	0.969	0.898	4.14003e-201	Ctr	GRHPR
3.67635e-205	-0.250234	0.954	0.963	6.3792e-201	Ctr	SEPT6
1.19125e-204	0.248086	0.882	0.703	2.06707e-200	Ctr	GTPBP4
3.43225e-204	0.189274	0.268	0.089	5.95564e-200	Ctr	JUN
3.9712e-200	0.283711	0.957	0.877	6.89083e-196	Ctr	HSP90B1
1.06046e-199	-0.636371	0.733	0.799	1.8401e-195	Ctr	NCF1
1.82173e-197	0.386713	0.929	0.853	3.16107e-193	Ctr	REL
5.11342e-197	0.303272	0.669	0.434	8.87281e-193	Ctr	HERPUD1
7.93492e-197	0.233058	0.681	0.43	1.37687e-192	Ctr	ABCA6
1.35522e-195	-0.182095	0.999	1	2.35157e-191	Ctr	MYL6
2.18362e-195	0.211237	0.987	0.956	3.78901e-191	Ctr	PRDX1
3.39151e-194	0.224394	0.985	0.934	5.88496e-190	Ctr	CYCS
1.0888e-193	0.140348	0.336	0.133	1.88929e-189	Ctr	PTPN7
2.4334e-193	0.240395	0.655	0.415	4.22244e-189	Ctr	NAMPT
1.52322e-192	0.123517	0.289	0.103	2.64309e-188	Ctr	MYO1C
3.18974e-192	0.11362	1	1	5.53484e-188	Ctr	RPL36
5.99619e-190	-0.209013	0.988	0.99	1.04046e-185	Ctr	PPP1CA
9.69369e-188	0.218625	0.709	0.47	1.68205e-183	Ctr	RHOF
2.33769e-183	0.166342	0.419	0.198	4.05636e-179	Ctr	CD58
2.50348e-183	-0.245075	0.647	0.763	4.34404e-179	Ctr	BLNK
5.49707e-183	-0.296677	0.495	0.643	9.53852e-179	Ctr	RHOH
2.89723e-182	-0.287082	0.791	0.847	5.02728e-178	Ctr	AP3B1
4.59593e-182	0.297214	0.761	0.526	7.97486e-178	Ctr	ATF5
1.2366e-180	0.120844	0.194	0.052	2.14574e-176	Ctr	MIR155HG
5.17935e-180	0.19857	0.455	0.232	8.98721e-176	Ctr	CFLAR
5.51234e-180	0.218398	0.911	0.757	9.56502e-176	Ctr	MRPL39
3.38519e-179	-0.217705	0.11	0.297	5.87398e-175	Ctr	TBC1D10C
6.25981e-179	0.225617	0.74	0.512	1.0862e-174	Ctr	WDR43
1.30684e-178	-0.248881	0.821	0.871	2.26763e-174	Ctr	PYM1
1.30512e-177	0.203882	0.93	0.808	2.26464e-173	Ctr	SNU13
1.43172e-177	0.225439	0.918	0.784	2.48431e-173	Ctr	DCTPP1
5.74655e-175	-0.254361	0.97	0.981	9.97141e-171	Ctr	DYNLL1
7.78003e-172	0.200081	0.834	0.636	1.34999e-167	Ctr	FAM207A
7.90629e-172	-0.272966	0.304	0.479	1.3719e-167	Ctr	SIGLEC10
1.97094e-171	0.212671	0.561	0.337	3.41997e-167	Ctr	IRF2BP2
2.43976e-171	0.196396	0.982	0.937	4.23347e-167	Ctr	SRI
2.50169e-171	0.129534	1	1	4.34093e-167	Ctr	NAP1L1
3.39283e-171	0.116523	0.222	0.071	5.88724e-167	Ctr	PHLDA1
4.61564e-170	0.172605	0.997	0.989	8.00905e-166	Ctr	SNRPD1
1.56889e-168	0.196774	0.754	0.506	2.72235e-164	Ctr	ENTPD1
8.93979e-168	0.237338	0.947	0.835	1.55123e-163	Ctr	SRSF7
1.42003e-167	0.145726	0.478	0.248	2.46404e-163	Ctr	RELB
1.93285e-167	-0.270515	0.726	0.805	3.35387e-163	Ctr	BHLHE41
4.49919e-167	-0.282389	0.661	0.75	7.80699e-163	Ctr	GPSM3
9.06937e-167	0.245819	0.969	0.872	1.57372e-162	Ctr	CKS2
1.01406e-166	0.212499	0.873	0.707	1.75959e-162	Ctr	EIF4A1
1.7528e-166	0.192504	0.662	0.43	3.04146e-162	Ctr	SLC25A19
4.70973e-166	0.198845	0.8	0.579	8.17232e-162	Ctr	RILPL2
1.01349e-165	0.202092	0.942	0.84	1.75861e-161	Ctr	VDAC1
2.03252e-165	-0.309169	0.943	0.955	3.52684e-161	Ctr	UCP2
2.50831e-165	0.225126	0.913	0.779	4.35242e-161	Ctr	HSPA9
3.39772e-165	0.187749	0.476	0.258	5.89573e-161	Ctr	NFATC1
2.19899e-164	0.229754	0.946	0.859	3.81568e-160	Ctr	PTPN6
4.10082e-164	0.348736	0.75	0.563	7.11575e-160	Ctr	ZFP36L1
4.80986e-164	0.243499	0.715	0.495	8.34607e-160	Ctr	CREM
4.85795e-163	0.176094	0.996	0.983	8.42952e-159	Ctr	C1QBP
6.35616e-163	0.126961	1	1	1.10292e-158	Ctr	LDHB
6.45261e-163	0.119445	0.302	0.123	1.11966e-158	Ctr	PHEX
7.37214e-160	-0.217842	0.181	0.361	1.27921e-155	Ctr	YPEL3
9.12123e-160	0.190339	0.992	0.957	1.58272e-155	Ctr	NME1
2.27669e-159	0.251918	0.5	0.283	3.95052e-155	Ctr	TMPRSS3
2.95063e-159	0.340695	0.674	0.476	5.11993e-155	Ctr	IER2
1.89093e-158	-0.276614	0.08	0.247	3.28115e-154	Ctr	OAS1
8.26199e-158	-0.253637	0.94	0.951	1.43362e-153	Ctr	PTPRC
3.99833e-157	0.15959	0.999	0.997	6.93791e-153	Ctr	PKM
3.94539e-156	0.237919	0.989	0.958	6.84604e-152	Ctr	NCL
2.3288e-155	0.197116	0.827	0.649	4.04093e-151	Ctr	MCRIP2
3.25841e-155	-0.254954	0.999	0.999	5.65399e-151	Ctr	MALA6 h
4.41015e-155	0.218552	0.991	0.959	7.65249e-151	Ctr	SLIRP
8.69831e-155	-0.104438	1	1	1.50933e-150	Ctr	RPS4X
1.33376e-154	0.200473	0.367	0.178	2.31434e-150	Ctr	SERPINB9
4.74001e-153	0.172927	0.479	0.268	8.22487e-149	Ctr	JUND
7.34294e-152	0.132239	0.391	0.191	1.27415e-147	Ctr	HCST
5.17304e-151	0.203108	0.653	0.433	8.97626e-147	Ctr	FKBP11
5.39386e-150	-0.269158	0.632	0.708	9.35942e-146	Ctr	RASGRP2
9.38804e-150	0.180078	0.737	0.512	1.62901e-145	Ctr	MRTO4
1.29842e-149	0.187947	0.944	0.844	2.25303e-145	Ctr	MRPL12
5.02005e-149	0.189253	0.815	0.605	8.71079e-145	Ctr	CDV3
6.09959e-149	0.183247	0.902	0.729	1.0584e-144	Ctr	RGS10
2.68706e-148	-0.30626	0.019	0.152	4.66258e-144	Ctr	LINC01793
3.70239e-148	0.229788	0.909	0.776	6.42439e-144	Ctr	DKC1
5.05759e-148	0.142004	0.471	0.256	8.77593e-144	Ctr	SLC37A1
5.68372e-147	-0.192624	0.993	0.994	9.86239e-143	Ctr	ARHGDIB
9.74282e-147	0.161236	0.517	0.299	1.69057e-142	Ctr	FAM27C
2.88367e-146	0.168299	0.964	0.891	5.00375e-142	Ctr	RPS17
3.33218e-145	-0.240242	0.839	0.876	5.782e-141	Ctr	ATP6V0D1
3.65286e-145	-0.260332	0.819	0.849	6.33845e-141	Ctr	LY86
1.46085e-144	0.18499	0.759	0.539	2.53487e-140	Ctr	SMS
2.81397e-144	0.188911	0.809	0.612	4.8828e-140	Ctr	RALA
4.02114e-144	-0.242709	0.633	0.712	6.97748e-140	Ctr	POU2AF1
6.62041e-144	-0.292899	0.649	0.727	1.14877e-139	Ctr	AIM2
6.85606e-144	0.271323	0.803	0.62	1.18966e-139	Ctr	BIRC3
7.69548e-143	0.183312	0.988	0.955	1.33532e-138	Ctr	PTGES3
1.89345e-142	0.22815	0.916	0.75	3.28551e-138	Ctr	COX4I2
7.60299e-142	-0.269538	0.248	0.42	1.31927e-137	Ctr	TXNIP
1.64597e-140	-0.245187	0.713	0.77	2.85609e-136	Ctr	PRKCB
2.27111e-140	0.147308	0.522	0.302	3.94082e-136	Ctr	CD82
5.01659e-140	0.170722	0.987	0.947	8.70479e-136	Ctr	COX17
1.94043e-139	0.104792	0.295	0.128	3.36704e-135	Ctr	TRIP10
4.08479e-139	-0.2317	0.505	0.628	7.08792e-135	Ctr	ABI3
2.07234e-138	-0.176714	0.999	1	3.59593e-134	Ctr	MT-CYB
4.97957e-138	0.24413	0.988	0.948	8.64055e-134	Ctr	HES4
5.56964e-138	0.278452	0.645	0.448	9.66444e-134	Ctr	PTP4A3
1.71624e-137	0.175232	0.984	0.939	2.97801e-133	Ctr	TIMM13
6.40468e-137	0.187091	0.888	0.747	1.11134e-132	Ctr	RNF126
8.48459e-137	0.164167	0.989	0.965	1.47225e-132	Ctr	CCT4
6.94694e-136	-0.14226	0.999	1	1.20543e-131	Ctr	MT-CO1
5.23182e-135	0.168799	0.996	0.979	9.07825e-131	Ctr	SNRPG
5.52416e-135	-0.229607	0.321	0.474	9.58552e-131	Ctr	IL10RA
5.04079e-134	0.140284	0.344	0.165	8.74678e-130	Ctr	GADD45B
6.36251e-134	0.191978	0.911	0.779	1.10402e-129	Ctr	TOMM40
8.53131e-134	-0.188893	0.998	0.998	1.48035e-129	Ctr	B2M
1.49651e-133	-0.231185	0.534	0.641	2.59674e-129	Ctr	C16orf74
6.07428e-133	0.187766	0.888	0.736	1.05401e-128	Ctr	GRPEL1
2.44483e-132	0.186226	0.986	0.932	4.24226e-128	Ctr	HSPE1
5.82432e-132	0.18967	0.898	0.773	1.01064e-127	Ctr	CCDC85B
7.93391e-132	0.180587	0.881	0.721	1.37669e-127	Ctr	AK2
8.75885e-132	0.147662	0.516	0.306	1.51984e-127	Ctr	PAK1IP1
1.94937e-131	0.121653	1	0.999	3.38254e-127	Ctr	CHCHD2
5.87437e-131	0.139887	0.479	0.275	1.01932e-126	Ctr	POLR1C
3.13407e-130	0.177769	0.971	0.928	5.43824e-126	Ctr	PDIA6
6.27454e-130	0.336712	0.803	0.658	1.08876e-125	Ctr	NEA6 h
1.32311e-129	0.167668	0.795	0.61	2.29585e-125	Ctr	NDUFAF2
4.21275e-129	0.155916	0.591	0.379	7.30996e-125	Ctr	YRDC
7.94195e-129	0.241614	0.942	0.868	1.37809e-124	Ctr	SPIB
1.11629e-128	0.153571	0.997	0.984	1.93698e-124	Ctr	ATP5MD
1.47864e-128	0.141922	0.426	0.235	2.56573e-124	Ctr	TNFRSF1B
1.19628e-127	-0.247107	0.827	0.853	2.07579e-123	Ctr	GMFG
4.15774e-127	0.118333	0.444	0.247	7.21451e-123	Ctr	CCDC86
4.38012e-127	0.21745	0.391	0.213	7.60038e-123	Ctr	ANKRD37
6.75096e-126	-0.219604	0.425	0.559	1.17143e-121	Ctr	CD1D
6.79586e-126	-0.208831	0.207	0.363	1.17922e-121	Ctr	RASSF6
9.78911e-126	0.121923	0.43	0.236	1.69861e-121	Ctr	MDFIC
3.89077e-125	0.223069	0.34	0.176	6.75126e-121	Ctr	CD69
1.98817e-124	-0.256968	0.719	0.77	3.44988e-120	Ctr	LY6E
2.01001e-124	0.138834	0.535	0.326	3.48776e-120	Ctr	IFRD2
3.53658e-124	-0.151889	0.999	0.999	6.13668e-120	Ctr	ARPC3
5.9905e-124	0.173656	0.951	0.855	1.03947e-119	Ctr	CTSC
6.6208e-124	0.187792	0.906	0.783	1.14884e-119	Ctr	ZNF593
1.73985e-123	0.147409	0.993	0.978	3.01899e-119	Ctr	PRM6 h
2.58603e-123	0.121005	0.483	0.279	4.48727e-119	Ctr	BCA6 h
7.62701e-123	-0.229766	0.386	0.512	1.32344e-118	Ctr	SP110
1.70205e-122	0.110243	0.336	0.167	2.9534e-118	Ctr	MGLL
2.63168e-122	0.178487	0.794	0.609	4.56649e-118	Ctr	ARHGAP25
1.19518e-121	-0.225439	0.418	0.535	2.07388e-117	Ctr	PPP1R18
1.45922e-121	0.12903	0.531	0.32	2.53204e-117	Ctr	CD151
2.35199e-120	0.11264	0.456	0.256	4.08118e-116	Ctr	UNC119
2.55639e-119	0.111301	0.2	0.075	4.43584e-115	Ctr	COL6A1
2.97362e-119	-0.148863	1	1	5.15983e-115	Ctr	TMSB4X
1.5715e-118	0.114641	0.414	0.227	2.72687e-114	Ctr	JADE2
1.63202e-118	0.170431	0.761	0.573	2.83188e-114	Ctr	AK6
2.32813e-118	-0.206088	0.354	0.489	4.03977e-114	Ctr	LBH
8.77934e-118	0.169139	0.841	0.672	1.52339e-113	Ctr	GSP6 h
1.0343e-117	0.158316	0.618	0.415	1.79471e-113	Ctr	RRP1
1.70687e-117	-0.2207	0.408	0.525	2.96177e-113	Ctr	ARHGAP45
1.5665e-116	0.165246	0.912	0.778	2.71818e-112	Ctr	DSTN
2.32889e-116	0.124796	0.563	0.349	4.0411e-112	Ctr	CYSTM1
5.34705e-116	-0.191124	0.994	0.998	9.2782e-112	Ctr	MT-ND3
1.54597e-114	0.135157	0.626	0.411	2.68256e-110	Ctr	HSD17B12
2.28683e-114	-0.205345	0.979	0.988	3.9681e-110	Ctr	SMIM14
6.46374e-114	-0.226825	0.558	0.648	1.12159e-109	Ctr	APBB1IP
1.42221e-113	0.153064	0.732	0.532	2.46782e-109	Ctr	NIPA2
1.59091e-113	-0.213344	0.836	0.846	2.76054e-109	Ctr	SEP6 h
2.26974e-113	0.110141	0.386	0.21	3.93846e-109	Ctr	NFKB1
2.30883e-113	0.117491	0.426	0.24	4.00628e-109	Ctr	ABHD6
2.54608e-113	-0.100366	1	1	4.41796e-109	Ctr	OAZ1
2.60191e-113	0.153795	0.826	0.642	4.51484e-109	Ctr	ANXA2
2.39381e-112	0.155135	0.971	0.907	4.15373e-108	Ctr	PFDN2
5.16561e-112	-0.208976	0.721	0.765	8.96336e-108	Ctr	NCKAP1L
5.29176e-112	0.163583	0.895	0.764	9.18226e-108	Ctr	TRAP1
2.01795e-111	0.125874	0.527	0.325	3.50155e-107	Ctr	PNO1
2.53648e-111	0.170789	0.827	0.661	4.4013e-107	Ctr	SSR3
2.56181e-111	0.100355	1	0.999	4.44525e-107	Ctr	RPL5
3.77573e-111	0.189413	0.995	0.98	6.55165e-107	Ctr	HSP90AA1
6.83897e-111	-0.123332	0.054	0.178	1.1867e-106	Ctr	S1PR4
9.76321e-111	0.116602	0.354	0.186	1.69411e-106	Ctr	ADAMTS6
3.37949e-110	-0.136174	0.056	0.179	5.8641e-106	Ctr	SSPN
8.75298e-110	0.16584	0.802	0.631	1.51882e-105	Ctr	BRIX1
1.60716e-109	-0.206254	0.343	0.47	2.78874e-105	Ctr	ZBTB44
5.93217e-109	0.162535	0.789	0.608	1.02935e-104	Ctr	PDXK
1.68001e-108	-0.202215	0.266	0.404	2.91516e-104	Ctr	EVI2B
2.20345e-108	0.16838	0.454	0.274	3.82343e-104	Ctr	ZFP36
3.21615e-108	-0.101352	1	1	5.58067e-104	Ctr	ATP5MC2
3.37632e-108	0.172233	0.949	0.844	5.85859e-104	Ctr	MYBL2
5.46274e-108	0.162807	0.844	0.677	9.47894e-104	Ctr	EEF1E1
7.82313e-108	0.179314	0.921	0.828	1.35747e-103	Ctr	EI24
3.19939e-107	0.120286	0.45	0.265	5.55159e-103	Ctr	IER5
6.68529e-107	-0.148229	0.085	0.214	1.16003e-102	Ctr	POLD4
1.10157e-106	0.160344	0.77	0.568	1.91145e-102	Ctr	FADS1
2.09517e-106	-0.543158	0.193	0.326	3.63554e-102	Ctr	LINC01781
6.87009e-106	-0.152623	0.997	0.999	1.1921e-101	Ctr	FTH1
8.86787e-106	0.113421	0.286	0.139	1.53875e-101	Ctr	AP002852.1
1.2174e-105	0.146251	0.988	0.96	2.11244e-101	Ctr	PHB
1.50138e-105	0.123726	0.504	0.308	2.60519e-101	Ctr	MATK
4.37638e-105	-0.163144	0.995	0.994	7.5939e-101	Ctr	PDLIM1
4.57248e-105	0.127867	0.452	0.268	7.93417e-101	Ctr	HMGCS1
4.88322e-105	0.118763	1	0.999	8.47336e-101	Ctr	EIF1
6.94451e-105	-0.214368	0.597	0.661	1.20501e-100	Ctr	SPI1
9.49499e-105	0.149902	0.609	0.406	1.64757e-100	Ctr	UCHL1
1.02473e-104	0.145748	0.776	0.582	1.77812e-100	Ctr	CCDC28B
1.08642e-104	0.152761	0.845	0.678	1.88515e-100	Ctr	SNRPA1
1.34091e-104	0.12834	0.996	0.984	2.32675e-100	Ctr	GPX4
1.57923e-104	-0.128829	1	1	2.74029e-100	Ctr	MT-CO3
2.20341e-104	-0.199806	0.832	0.843	3.82337e-100	Ctr	HIN48 h
2.59094e-104	0.148624	0.987	0.964	4.49579e-100	Ctr	TUFM
2.68694e-104	0.1162	0.5	0.309	4.66239e-100	Ctr	RPF2
2.81802e-104	0.130901	0.516	0.325	4.88983e-100	Ctr	RIOK1
4.70721e-104	-0.202246	0.99	0.99	8.16796e-100	Ctr	PLAC8
6.77241e-104	0.205068	0.921	0.831	1.17515e-99	Ctr	RBM17
1.21373e-103	-0.216768	0.775	0.809	2.10606e-99	Ctr	RNASE48 h
1.68647e-103	-0.172486	0.959	0.949	2.92635e-99	Ctr	TBCB
2.81859e-103	0.156352	0.783	0.611	4.89081e-99	Ctr	C12orf45
6.92506e-103	0.153496	0.994	0.965	1.20164e-98	Ctr	RANBP1
1.16432e-102	0.14189	0.643	0.447	2.02033e-98	Ctr	FKBP4
1.79795e-102	0.162578	0.936	0.866	3.1198e-98	Ctr	CNBP
2.42306e-102	-0.162972	1	1	4.2045e-98	Ctr	IGHM
2.48129e-102	0.142996	0.692	0.491	4.30553e-98	Ctr	ATP1A1
5.95092e-102	0.16089	0.61	0.418	1.0326e-97	Ctr	SLC3A2
1.01538e-101	0.149491	0.966	0.878	1.7619e-97	Ctr	PAICS
1.08657e-101	-0.218238	0.756	0.789	1.88542e-97	Ctr	ORAI2
1.30609e-101	0.129558	0.601	0.403	2.26632e-97	Ctr	PYCR1
1.6225e-101	0.165737	0.876	0.732	2.81535e-97	Ctr	EBNA1BP2
2.48071e-101	0.135419	0.999	0.993	4.30453e-97	Ctr	POMP
2.81361e-101	0.147822	0.671	0.475	4.88218e-97	Ctr	MSRB1
4.53482e-101	0.149321	0.977	0.935	7.86883e-97	Ctr	CCT5
4.79775e-101	0.112772	0.463	0.279	8.32505e-97	Ctr	NUDT4
9.06465e-101	0.134137	0.69	0.492	1.5729e-96	Ctr	TOMM5
1.06403e-100	0.112862	0.472	0.284	1.8463e-96	Ctr	C6orf223
2.72329e-100	-0.205563	0.785	0.808	4.72545e-96	Ctr	RGS19
4.24089e-100	0.158076	0.803	0.635	7.35879e-96	Ctr	DNAJC2
1.12785e-99	0.1346	0.979	0.94	1.95704e-95	Ctr	EIF3I
1.35852e-99	0.11931	0.434	0.26	2.35731e-95	Ctr	FASN
2.23284e-99	0.13827	0.986	0.956	3.87442e-95	Ctr	ATP5MC3
7.01414e-99	0.139407	0.751	0.569	1.21709e-94	Ctr	HPR6 h
1.72751e-98	0.133373	0.994	0.979	2.99758e-94	Ctr	NDUFV2
3.08131e-98	0.149911	0.677	0.491	5.3467e-94	Ctr	SLC39A4
6.28398e-98	0.147058	0.986	0.954	1.0904e-93	Ctr	ILF2
1.1473e-97	0.125562	0.674	0.471	1.9908e-93	Ctr	GYPC
2.69307e-97	0.100384	0.33	0.178	4.67301e-93	Ctr	PIM3
4.8642e-97	0.164077	0.838	0.672	8.44035e-93	Ctr	SNHG8
4.94641e-97	0.150571	0.816	0.646	8.58301e-93	Ctr	WDR4
5.01044e-97	0.151113	0.728	0.545	8.69411e-93	Ctr	TIMM44
6.06268e-97	0.118905	0.576	0.378	1.052e-92	Ctr	PARVB
2.12637e-96	0.147172	0.986	0.941	3.68967e-92	Ctr	PGAM1
3.27529e-96	0.146011	0.961	0.888	5.68328e-92	Ctr	MRPS15
3.67809e-96	-0.167134	1	0.999	6.38222e-92	Ctr	CCND1
6.04193e-96	0.132781	0.997	0.973	1.0484e-91	Ctr	SNRPF
1.58089e-95	0.155773	0.85	0.705	2.74317e-91	Ctr	MRPL36
1.66432e-95	0.163976	0.791	0.637	2.88793e-91	Ctr	EXOSC4
1.80739e-95	0.149131	0.801	0.641	3.13619e-91	Ctr	DDX24
5.29779e-95	0.149588	0.976	0.923	9.19273e-91	Ctr	PDCD5
7.58247e-95	0.121283	0.595	0.397	1.31571e-90	Ctr	YARS
2.11219e-94	-0.175188	0.873	0.869	3.66507e-90	Ctr	MTPN
2.44004e-94	0.374705	0.875	0.787	4.23396e-90	Ctr	CCR7
4.36909e-94	0.146992	0.795	0.624	7.58124e-90	Ctr	NTM6 h
7.44428e-94	-0.186724	0.333	0.449	1.29173e-89	Ctr	PNPLA8
5.98194e-93	0.129315	0.65	0.453	1.03799e-88	Ctr	TCF3
7.80392e-93	0.134114	0.633	0.445	1.35414e-88	Ctr	RRP1B
1.22719e-92	0.134425	0.326	0.175	2.12942e-88	Ctr	RAMP1
1.45989e-92	0.147711	0.848	0.695	2.5332e-88	Ctr	EIF2S1
1.66388e-92	0.143326	0.509	0.334	2.88716e-88	Ctr	TYW3
2.30015e-92	0.141104	0.95	0.863	3.99123e-88	Ctr	MRPL14
2.48973e-92	0.129479	0.714	0.521	4.32018e-88	Ctr	COMTD1
2.60292e-92	0.154461	0.949	0.879	4.51658e-88	Ctr	MARCKS
9.84097e-92	0.141818	0.784	0.615	1.70761e-87	Ctr	SRPK1
1.06255e-91	0.103807	0.288	0.148	1.84373e-87	Ctr	QRICH2
2.77052e-91	0.142485	0.961	0.901	4.8074e-87	Ctr	PRELID1
4.35886e-91	-0.247461	0.399	0.506	7.5635e-87	Ctr	ASCL1
8.82949e-91	0.137042	0.795	0.619	1.53209e-86	Ctr	TBRG4
1.28293e-90	-0.1822	0.695	0.751	2.22614e-86	Ctr	TCF4
1.31661e-90	-0.149574	0.97	0.979	2.28458e-86	Ctr	HIGD2A
1.88774e-90	0.149224	0.928	0.831	3.27561e-86	Ctr	PPP1R14B
2.33057e-90	0.139644	0.975	0.941	4.044e-86	Ctr	RSL1D1
4.37426e-90	0.101561	0.486	0.304	7.59021e-86	Ctr	GAR1
9.25426e-90	-0.130389	0.102	0.223	1.6058e-85	Ctr	HMCES
1.12322e-89	-0.170319	0.203	0.329	1.94901e-85	Ctr	SLC26A4-AS1
2.03765e-89	-0.215857	0.328	0.44	3.53572e-85	Ctr	ZFP36L2
5.33706e-89	0.135759	0.849	0.695	9.26087e-85	Ctr	TOMM20
1.35938e-88	0.120421	0.595	0.405	2.35879e-84	Ctr	DHCR7
1.57523e-88	0.113791	0.508	0.327	2.73334e-84	Ctr	LITAF
4.58236e-88	0.125687	0.637	0.448	7.95131e-84	Ctr	LETM1
1.33293e-87	0.129293	0.635	0.45	2.3129e-83	Ctr	FYTTD1
2.25039e-87	0.143771	0.878	0.753	3.90487e-83	Ctr	MRPL3
2.49302e-87	0.141059	0.945	0.858	4.32589e-83	Ctr	ELOC
2.76105e-87	0.196721	0.857	0.732	4.79097e-83	Ctr	SDF2L1
2.90229e-87	0.120935	0.592	0.402	5.03605e-83	Ctr	DDX10
2.99027e-87	0.137648	0.843	0.692	5.18872e-83	Ctr	BUD23
3.37102e-87	0.143584	0.952	0.882	5.84939e-83	Ctr	GRN
7.40463e-87	0.141655	0.869	0.733	1.28485e-82	Ctr	UBE2M
1.18664e-86	0.119266	0.997	0.986	2.05906e-82	Ctr	SNRPE
1.26304e-86	0.159707	0.973	0.923	2.19163e-82	Ctr	SRM
1.31909e-86	0.158514	0.823	0.659	2.28889e-82	Ctr	GMNN
2.24722e-86	-0.152696	0.976	0.973	3.89938e-82	Ctr	TALDO1
4.3158e-86	0.1328	0.969	0.923	7.48877e-82	Ctr	MRPL4
4.75859e-86	0.136496	0.695	0.509	8.25711e-82	Ctr	CHORDC1
6.57994e-86	0.146712	0.618	0.438	1.14175e-81	Ctr	GATM
7.35909e-86	0.14015	0.901	0.778	1.27695e-81	Ctr	CHCHD7
2.52989e-85	0.129039	0.784	0.596	4.38986e-81	Ctr	CTNNAL1
3.05176e-85	0.115308	0.558	0.376	5.29541e-81	Ctr	ETF1
6.48698e-85	0.10199	0.999	0.998	1.12562e-80	Ctr	RPL36AL
7.82743e-85	-0.100109	0.035	0.128	1.35822e-80	Ctr	GNB3
8.34103e-85	0.125213	0.751	0.57	1.44734e-80	Ctr	IL2RG
1.38253e-84	0.12419	0.697	0.512	2.39896e-80	Ctr	NME4
2.18952e-84	0.12369	0.993	0.973	3.79926e-80	Ctr	PSMB2
4.49962e-84	0.103445	0.556	0.371	7.80773e-80	Ctr	VARS
4.77105e-84	-0.184051	0.298	0.413	8.27872e-80	Ctr	ETV1
5.93014e-84	-0.225972	0.193	0.322	1.029e-79	Ctr	TRBC1
1.18309e-83	0.14149	0.967	0.915	2.05291e-79	Ctr	PSMA3
1.3954e-83	0.124986	0.242	0.12	2.42129e-79	Ctr	TRIB3
1.5132e-83	0.129786	0.978	0.931	2.6257e-79	Ctr	CCT7
2.96334e-83	0.127761	0.736	0.558	5.14198e-79	Ctr	RRP7A
3.44886e-83	-0.173733	0.772	0.788	5.98447e-79	Ctr	TMEM134
1.94588e-82	0.156748	0.972	0.92	3.3765e-78	Ctr	MYDGF
3.01445e-82	-0.188761	0.449	0.538	5.23067e-78	Ctr	DAAM1
3.01557e-82	-0.132105	0.989	0.982	5.23261e-78	Ctr	BLOC1S1
5.42259e-82	0.126058	0.654	0.471	9.40928e-78	Ctr	HNRNPAB
6.49767e-82	-0.179163	0.456	0.547	1.12748e-77	Ctr	RCSD1
7.84673e-82	0.106628	0.459	0.29	1.36157e-77	Ctr	SNHG9
9.1714e-82	0.123097	0.989	0.972	1.59142e-77	Ctr	CD63
9.341e-82	0.105357	0.491	0.316	1.62085e-77	Ctr	ORAI1
1.27915e-81	-0.176739	0.787	0.815	2.21959e-77	Ctr	BCL11A
1.72814e-81	0.129547	0.805	0.645	2.99867e-77	Ctr	EXOSC7
5.77365e-81	0.138411	0.917	0.811	1.00184e-76	Ctr	LSM8
6.39256e-81	0.306391	0.747	0.619	1.10924e-76	Ctr	MYC
1.4456e-80	-0.28848	0.97	0.949	2.50841e-76	Ctr	HMGN2
5.8872e-80	0.127796	0.987	0.972	1.02155e-75	Ctr	CLIC1
6.13657e-80	0.14037	0.882	0.763	1.06482e-75	Ctr	CMSS1
6.795e-80	-0.173671	0.66	0.704	1.17907e-75	Ctr	HPCAL1
9.44275e-80	0.16436	0.884	0.764	1.63851e-75	Ctr	TAF1D
9.53058e-80	0.136558	0.911	0.805	1.65375e-75	Ctr	COA4
2.2014e-79	-0.114243	0.083	0.19	3.81987e-75	Ctr	TRIM22
2.47527e-79	0.138044	0.681	0.502	4.29509e-75	Ctr	HSPB1
2.89468e-79	-0.157644	0.745	0.778	5.02285e-75	Ctr	CDK2AP2
2.92419e-79	0.133965	0.785	0.616	5.07405e-75	Ctr	ACAA1
5.99757e-79	0.112083	0.62	0.433	1.0407e-74	Ctr	TESC
1.60065e-78	0.130148	0.989	0.962	2.77745e-74	Ctr	TAGLN2
1.89989e-78	0.128745	0.805	0.644	3.29668e-74	Ctr	RWDD1
4.3716e-78	0.197666	0.851	0.721	7.5856e-74	Ctr	HSPA5
6.65384e-78	-0.183707	0.327	0.438	1.15457e-73	Ctr	GPR183
1.41013e-77	0.15058	0.881	0.763	2.44686e-73	Ctr	CD48
1.67799e-77	-0.17397	0.641	0.683	2.91165e-73	Ctr	SNX2
1.76228e-77	0.106328	0.581	0.4	3.05791e-73	Ctr	PPIF
1.83404e-77	0.122534	0.498	0.326	3.18242e-73	Ctr	ADM
3.07807e-77	0.133314	0.861	0.719	5.34107e-73	Ctr	SAR1A
3.37752e-77	0.10122	0.49	0.32	5.86068e-73	Ctr	SURF6
6.46596e-77	0.190065	0.969	0.935	1.12197e-72	Ctr	MIF
8.91273e-77	-0.119361	1	0.999	1.54654e-72	Ctr	SERF2
2.21126e-76	0.176423	0.81	0.678	3.83698e-72	Ctr	FOXP1
2.81258e-76	0.102783	0.559	0.376	4.88039e-72	Ctr	UBE2G2
7.35773e-76	-0.200842	0.503	0.58	1.27671e-71	Ctr	GAPT
7.55791e-76	0.130004	0.817	0.666	1.31145e-71	Ctr	SPATC1L
9.93268e-76	0.112004	0.591	0.409	1.72352e-71	Ctr	CHCHD6
1.02995e-75	0.116981	0.751	0.562	1.78717e-71	Ctr	VMA21
2.00256e-75	-0.119771	0.997	0.998	3.47484e-71	Ctr	H3F3B
2.13352e-75	0.154966	0.811	0.682	3.70208e-71	Ctr	SINHCAF
3.28644e-75	0.128869	0.845	0.707	5.70263e-71	Ctr	ATP1B3
7.51676e-75	-0.176533	0.623	0.666	1.30431e-70	Ctr	ZNF428
8.62563e-75	0.129608	0.905	0.795	1.49672e-70	Ctr	CENPV
1.89425e-74	-0.160721	0.206	0.315	3.28689e-70	Ctr	PNOC
3.03434e-74	0.132484	0.893	0.762	5.26518e-70	Ctr	CENPX
2.94308e-73	0.121298	0.463	0.306	5.10684e-69	Ctr	WARS
3.31437e-73	0.15317	0.75	0.581	5.75109e-69	Ctr	MANF
1.05394e-72	0.112035	0.648	0.474	1.8288e-68	Ctr	PES1
1.19604e-72	-0.154195	0.159	0.267	2.07537e-68	Ctr	MXD4
3.93835e-72	0.1188	0.728	0.554	6.83383e-68	Ctr	VOPP1
4.51299e-72	0.129781	0.783	0.625	7.83094e-68	Ctr	WDR74
5.05396e-72	0.142279	0.932	0.838	8.76963e-68	Ctr	PNMA5
6.08479e-72	0.101474	0.581	0.406	1.05583e-67	Ctr	MRPL17
1.08391e-71	0.128383	0.899	0.778	1.8808e-67	Ctr	JP6 h
1.74909e-71	-0.13506	0.238	0.349	3.03503e-67	Ctr	CTDSP2
1.96555e-71	0.115297	0.679	0.502	3.41062e-67	Ctr	ABCF1
8.19275e-71	0.120999	0.845	0.695	1.42161e-66	Ctr	FDX1
1.78647e-70	0.184021	0.792	0.607	3.09989e-66	Ctr	DDIT4
2.29531e-70	-0.113024	1	1	3.98283e-66	Ctr	ACTB
2.52072e-70	0.203059	0.95	0.871	4.37396e-66	Ctr	HSPA8
2.53225e-70	-0.16429	0.775	0.788	4.39396e-66	Ctr	PSMB9
2.72251e-70	0.111074	0.708	0.539	4.72411e-66	Ctr	SLC27A5
4.84004e-70	-0.129196	0.996	0.999	8.39844e-66	Ctr	MT-ND1
6.24523e-70	0.117276	0.854	0.72	1.08367e-65	Ctr	CCDC124
1.2968e-69	-0.151746	0.789	0.803	2.2502e-65	Ctr	MAF1
1.53665e-69	0.112411	0.999	0.992	2.66639e-65	Ctr	PSMA7
4.70923e-69	0.123457	0.974	0.917	8.17146e-65	Ctr	TKT
6.403e-69	0.132648	0.723	0.556	1.11105e-64	Ctr	ABCB1
7.40427e-69	-0.159576	0.603	0.651	1.28479e-64	Ctr	TSC22D4
8.121e-69	0.10546	0.992	0.969	1.40916e-64	Ctr	ACP1
8.20649e-69	0.116418	0.735	0.568	1.42399e-64	Ctr	MALSU1
1.69541e-68	0.113532	0.996	0.988	2.94187e-64	Ctr	CYC1
6.3584e-68	0.114268	0.985	0.957	1.10331e-63	Ctr	CCT8
7.6284e-68	0.118163	0.715	0.538	1.32368e-63	Ctr	SCD
7.77374e-68	0.132384	0.944	0.861	1.3489e-63	Ctr	FDF6 h
7.9645e-68	-0.188122	0.404	0.49	1.382e-63	Ctr	CDC25B
3.29715e-67	0.102985	0.586	0.413	5.72122e-63	Ctr	SLC29A1
4.03457e-67	-0.176583	0.534	0.584	7.00079e-63	Ctr	MAP4K1
5.15837e-67	0.112449	0.654	0.481	8.95081e-63	Ctr	SYNCRIP
5.50445e-67	0.141834	0.994	0.956	9.55133e-63	Ctr	TUBB
5.74123e-67	0.113467	0.666	0.494	9.96217e-63	Ctr	CEBPZ
7.49526e-67	0.119445	0.778	0.623	1.30058e-62	Ctr	EIF3J
1.02081e-66	-0.174453	0.388	0.47	1.77131e-62	Ctr	PRCP
1.11629e-66	0.115328	0.769	0.606	1.93698e-62	Ctr	STRAP
2.70242e-66	-0.395486	0.277	0.379	4.68924e-62	Ctr	SERPINA9
8.68596e-66	0.101567	0.652	0.477	1.50719e-61	Ctr	MRPS30
1.24194e-65	0.103826	0.595	0.424	2.15501e-61	Ctr	VASP
1.34853e-65	0.123547	0.785	0.639	2.33997e-61	Ctr	SLC38A1
1.38721e-65	0.111691	0.987	0.968	2.40708e-61	Ctr	NUDC
2.88773e-65	0.110851	0.786	0.611	5.01078e-61	Ctr	BNIP3
3.99242e-65	0.120935	0.725	0.562	6.92764e-61	Ctr	LONP1
4.37808e-65	0.103855	0.992	0.971	7.59685e-61	Ctr	RPS10
5.22803e-65	-0.157986	0.885	0.875	9.07167e-61	Ctr	MRPL40
7.44268e-65	0.108733	1	1	1.29145e-60	Ctr	ENO1
7.77652e-65	0.116341	0.678	0.518	1.34938e-60	Ctr	DUSP22
8.57828e-65	-0.116709	0.992	0.993	1.4885e-60	Ctr	CYBA
1.02845e-64	-0.129818	0.063	0.152	1.78456e-60	Ctr	ISG20
1.19812e-64	-0.117975	0.154	0.257	2.07897e-60	Ctr	TBC1D9
1.94245e-64	-0.14182	0.27	0.367	3.37054e-60	Ctr	WASHC4
1.02086e-63	-0.154748	0.865	0.872	1.7714e-59	Ctr	ARPC5
1.20187e-63	0.10827	0.718	0.555	2.08549e-59	Ctr	CCDC58
2.03888e-63	0.126397	0.912	0.811	3.53787e-59	Ctr	SRRM1
2.41025e-63	0.107683	0.608	0.438	4.18227e-59	Ctr	PMAIP1
2.83281e-63	0.108901	0.755	0.592	4.91549e-59	Ctr	MTHFD2
3.86835e-63	0.118519	0.955	0.897	6.71236e-59	Ctr	SRRM2
4.16697e-63	0.106446	0.614	0.446	7.23053e-59	Ctr	PDIA4
4.96756e-63	0.119304	0.6	0.435	8.61971e-59	Ctr	XBP1
7.94842e-63	-0.150056	0.802	0.806	1.37921e-58	Ctr	SCAF11
1.04547e-62	0.121727	0.892	0.788	1.81409e-58	Ctr	NDUFAF8
1.24012e-62	0.102619	0.997	0.99	2.15186e-58	Ctr	UQCRQ
1.4907e-62	0.124353	0.824	0.681	2.58666e-58	Ctr	PGP
1.76602e-62	0.117576	0.803	0.654	3.06441e-58	Ctr	SSSCA1
2.36488e-62	0.10333	0.628	0.461	4.10354e-58	Ctr	PSME3
2.63177e-62	0.125851	0.9	0.78	4.56664e-58	Ctr	SRSF2
2.72609e-62	0.115669	0.766	0.596	4.73031e-58	Ctr	PHF19
2.95893e-62	0.109257	0.913	0.807	5.13434e-58	Ctr	NDUFV1
3.36111e-62	0.115066	0.788	0.631	5.8322e-58	Ctr	LRRC59
3.86679e-62	-0.150243	0.955	0.96	6.70966e-58	Ctr	SA6 h
3.97146e-62	0.107843	0.713	0.549	6.89129e-58	Ctr	ZC3H15
4.0415e-62	-0.126007	0.964	0.96	7.01281e-58	Ctr	FKBP8
7.05307e-62	0.120338	0.888	0.77	1.22385e-57	Ctr	FAM136A
8.7459e-62	-0.164566	0.66	0.693	1.51759e-57	Ctr	MSN
1.00846e-61	0.115575	0.819	0.672	1.74988e-57	Ctr	GMPS
1.09936e-61	0.109993	0.674	0.51	1.9076e-57	Ctr	DDX18
1.21163e-61	0.124558	0.899	0.775	2.10242e-57	Ctr	ANP32E
2.17274e-61	0.114574	0.938	0.871	3.77014e-57	Ctr	PSMD11
2.57635e-61	0.112827	0.888	0.767	4.47047e-57	Ctr	SNRNP70
2.58009e-61	-0.182769	0.674	0.698	4.47697e-57	Ctr	NARF
4.26446e-61	0.162205	0.988	0.962	7.39969e-57	Ctr	SH3TC1
4.90434e-61	-0.147116	0.705	0.729	8.51e-57	Ctr	VAMP2
5.46103e-61	0.10571	0.694	0.528	9.47599e-57	Ctr	MRPS2
5.72765e-61	0.10255	0.729	0.561	9.93862e-57	Ctr	PRELID3B
6.75999e-61	0.118803	0.398	0.264	1.17299e-56	Ctr	IGLC3
7.82633e-61	0.113196	0.784	0.63	1.35803e-56	Ctr	PSMG1
8.86223e-61	0.106889	0.6	0.441	1.53777e-56	Ctr	MARS
1.18617e-60	-0.172236	0.358	0.44	2.05824e-56	Ctr	CHS48 h
1.39158e-60	0.116111	0.862	0.732	2.41467e-56	Ctr	TIMM50
1.60586e-60	-0.114892	0.146	0.244	2.78649e-56	Ctr	METTL7A
1.85519e-60	0.118325	0.703	0.547	3.21912e-56	Ctr	GARS
2.74107e-60	0.102125	0.985	0.958	4.75631e-56	Ctr	PSMB5
2.78245e-60	0.108181	0.559	0.402	4.82811e-56	Ctr	PAX5
2.99975e-60	-0.146226	0.81	0.812	5.20516e-56	Ctr	AES
3.87593e-60	-0.152996	0.692	0.714	6.72552e-56	Ctr	SLC25A1
4.2069e-60	-0.164079	0.817	0.823	7.29981e-56	Ctr	LAGE3
4.41048e-60	0.10303	0.983	0.951	7.65307e-56	Ctr	UQCRFS1
5.34491e-60	0.12668	0.885	0.769	9.27448e-56	Ctr	EIF3A
5.56015e-60	0.113033	0.916	0.818	9.64797e-56	Ctr	PPM1G
2.03423e-59	0.110327	0.964	0.908	3.5298e-55	Ctr	CC48 h
2.68876e-59	-0.139275	0.748	0.763	4.66553e-55	Ctr	ZDHHC12
7.92497e-59	-0.120562	0.079	0.166	1.37514e-54	Ctr	RNASE6
1.1408e-58	0.11559	0.785	0.623	1.97952e-54	Ctr	HES6
3.8257e-58	0.110746	0.879	0.764	6.63836e-54	Ctr	MRPS5
4.17063e-58	-0.175013	0.446	0.516	7.23688e-54	Ctr	CCDC191
8.27447e-58	0.102355	0.647	0.487	1.43579e-53	Ctr	TDG
1.08174e-57	0.101674	0.792	0.627	1.87703e-53	Ctr	CENPW
1.27898e-57	0.119813	0.647	0.493	2.21928e-53	Ctr	SDCBP
8.45882e-57	0.111949	0.807	0.673	1.46777e-52	Ctr	KRR1
1.45991e-56	0.117363	0.933	0.857	2.53324e-52	Ctr	SLC25A39
6.82511e-56	-0.15238	0.812	0.82	1.18429e-51	Ctr	TRAPPC6A
1.19428e-55	-0.150719	0.762	0.772	2.07232e-51	Ctr	ATP6V0E1
1.30867e-55	-0.128707	0.919	0.921	2.27081e-51	Ctr	CD47
1.92202e-55	0.110947	0.771	0.639	3.33508e-51	Ctr	AIMP1
3.97671e-55	0.101509	0.797	0.64	6.90038e-51	Ctr	COPRS
6.27283e-55	0.11084	0.829	0.711	1.08846e-50	Ctr	TMEM243
6.584e-55	-0.134322	0.775	0.78	1.14246e-50	Ctr	TMEM59
8.30393e-55	0.103071	0.794	0.644	1.4409e-50	Ctr	EXOSC3
1.13699e-54	0.113686	0.776	0.63	1.97291e-50	Ctr	AIMP2
1.28335e-54	0.117469	0.756	0.614	2.22687e-50	Ctr	GPATCH4
1.3279e-54	-0.15182	0.432	0.499	2.30417e-50	Ctr	ATM
2.49764e-54	-0.138069	0.095	0.178	4.33391e-50	Ctr	GSN
1.2372e-53	0.108114	0.742	0.594	2.14679e-49	Ctr	SPCS3
1.77562e-53	-0.127215	0.949	0.933	3.08105e-49	Ctr	PTRHD1
2.2084e-53	0.10852	0.908	0.803	3.83202e-49	Ctr	RUVBL2
3.72469e-53	-0.161587	0.596	0.641	6.46308e-49	Ctr	SUSD3
4.51362e-53	0.127363	0.841	0.731	7.83203e-49	Ctr	NGLY1
5.34969e-53	0.10276	0.783	0.637	9.28279e-49	Ctr	PHB2
1.22456e-52	-0.120162	0.932	0.923	2.12486e-48	Ctr	ETFB
1.30024e-52	-0.132441	0.815	0.812	2.25617e-48	Ctr	SYF2
2.12239e-52	0.112648	0.866	0.737	3.68277e-48	Ctr	CALR
3.10804e-52	0.107374	0.924	0.839	5.39306e-48	Ctr	CCT6A
8.71751e-52	0.107903	0.973	0.927	1.51266e-47	Ctr	CACYBP
1.01505e-51	0.115773	0.896	0.801	1.76131e-47	Ctr	DDX46
1.1484e-51	-0.135747	0.436	0.501	1.9927e-47	Ctr	INPP5D
1.62516e-51	0.10309	0.674	0.52	2.81998e-47	Ctr	LMAN1
1.86572e-51	-0.142257	0.797	0.79	3.2374e-47	Ctr	IFT57
6.61027e-51	-0.121745	0.218	0.306	1.14701e-46	Ctr	AC025569.1
2.14969e-50	0.10182	0.765	0.623	3.73014e-46	Ctr	MORF4L2
2.39969e-50	0.100256	0.805	0.664	4.16395e-46	Ctr	RNASEH1
2.72521e-50	0.110613	0.798	0.657	4.72878e-46	Ctr	HSPA4
5.80253e-50	-0.109812	0.124	0.207	1.00686e-45	Ctr	PYCARD
6.27772e-50	0.105374	0.976	0.93	1.08931e-45	Ctr	TIMM10
1.18274e-49	-0.126173	0.928	0.926	2.0523e-45	Ctr	COMMD6
1.27129e-49	-0.167477	0.347	0.418	2.20595e-45	Ctr	CYTIP
2.0972e-49	-0.122294	0.923	0.914	3.63907e-45	Ctr	AP2M1
1.05994e-48	0.105607	0.989	0.97	1.83921e-44	Ctr	SET
3.40165e-48	-0.123572	0.999	1	5.90254e-44	Ctr	CD74
9.68056e-48	-0.132821	0.809	0.807	1.67977e-43	Ctr	ERCC1
1.01356e-47	0.101923	0.96	0.917	1.75873e-43	Ctr	SNRPB2
1.19674e-47	-0.161673	0.53	0.573	2.07658e-43	Ctr	LINC00926
1.80404e-47	-0.13747	0.743	0.752	3.13037e-43	Ctr	SNX3
3.25223e-47	0.216235	0.22	0.127	5.64327e-43	Ctr	SPP1
1.33028e-46	-0.1313	0.776	0.774	2.3083e-42	Ctr	ANXA11
1.47448e-46	0.100454	0.939	0.869	2.55851e-42	Ctr	PSMA5
1.50421e-46	-0.119028	0.294	0.374	2.61011e-42	Ctr	TNRC6B
1.7977e-46	0.100007	0.963	0.905	3.11937e-42	Ctr	TXNDC17
2.40784e-46	-0.142586	0.875	0.877	4.17808e-42	Ctr	PLD4
2.75428e-46	-0.135528	0.539	0.57	4.77923e-42	Ctr	SSH2
3.29231e-46	-0.108665	0.945	0.931	5.71281e-42	Ctr	TRIR
6.64459e-46	0.10213	0.851	0.727	1.15297e-41	Ctr	RUVBL1
7.41659e-46	-0.118845	0.966	0.967	1.28693e-41	Ctr	MYL12A
8.80301e-46	-0.132318	0.17	0.251	1.5275e-41	Ctr	AC022182.2
4.28711e-45	-0.108012	0.173	0.253	7.439e-41	Ctr	PTPN18
9.86662e-45	-0.119185	0.341	0.414	1.71206e-40	Ctr	LRCH4
1.61149e-44	-0.151849	0.657	0.683	2.79625e-40	Ctr	IFITM2
5.28395e-44	-0.136049	0.473	0.519	9.16872e-40	Ctr	AKNA
8.04187e-44	-0.126426	0.783	0.793	1.39543e-39	Ctr	HDAC1
1.33305e-43	-0.137255	0.604	0.624	2.3131e-39	Ctr	WAS
2.12553e-43	-0.141913	0.523	0.557	3.68822e-39	Ctr	TNFAIP8
5.38509e-43	-0.154979	0.672	0.682	9.3442e-39	Ctr	ITPR2
7.05253e-43	-0.114467	0.862	0.85	1.22376e-38	Ctr	WASF2
7.09399e-43	0.124396	0.89	0.779	1.23095e-38	Ctr	ID3
8.20866e-43	-0.164151	0.452	0.498	1.42437e-38	Ctr	STK17A
1.39074e-42	-0.139773	0.446	0.494	2.41321e-38	Ctr	LYL1
2.42869e-42	0.10544	0.855	0.747	4.21426e-38	Ctr	U2SURP
4.57825e-42	0.106464	0.82	0.697	7.94419e-38	Ctr	NOP56
4.59758e-42	-0.124503	0.624	0.643	7.97772e-38	Ctr	EAPP
2.12187e-41	-0.119018	0.307	0.38	3.68187e-37	Ctr	RALGPS2
4.15981e-41	-0.110903	0.925	0.911	7.21811e-37	Ctr	UFC1
7.65066e-41	-0.126788	0.482	0.524	1.32754e-36	Ctr	COMMD7
1.03013e-40	-0.151718	0.771	0.761	1.78749e-36	Ctr	ATP2B1
1.11851e-40	-0.143646	0.932	0.92	1.94083e-36	Ctr	IFI16
4.24018e-40	-0.131507	0.492	0.529	7.35756e-36	Ctr	POLR3GL
5.36653e-40	-0.130657	0.394	0.449	9.312e-36	Ctr	TRAF3IP3
9.94099e-40	0.104717	0.623	0.495	1.72496e-35	Ctr	EMP3
2.86841e-39	-0.151466	0.418	0.472	4.97726e-35	Ctr	KLK1
4.91666e-39	-0.108916	0.257	0.331	8.53138e-35	Ctr	ZNF101
1.01091e-38	-0.129079	0.553	0.584	1.75413e-34	Ctr	CAT
1.05803e-38	-0.118377	0.321	0.388	1.83589e-34	Ctr	COQ10A
8.24914e-38	-0.144852	0.99	0.98	1.43139e-33	Ctr	CHI3L2
1.17475e-37	-0.124214	0.441	0.491	2.03843e-33	Ctr	ATP2A3
1.20919e-37	-0.115279	0.789	0.782	2.09819e-33	Ctr	NCOR1
4.50391e-37	-0.111548	0.845	0.823	7.81518e-33	Ctr	VPS28
6.17751e-37	-0.121092	0.484	0.52	1.07192e-32	Ctr	ATPAF2
7.9724e-37	-0.100854	0.929	0.928	1.38337e-32	Ctr	EIF3L
1.52663e-36	-0.142104	0.713	0.724	2.64902e-32	Ctr	ARHGAP24
1.8038e-36	-0.120825	0.76	0.747	3.12995e-32	Ctr	CD19
2.24909e-36	-0.141215	0.406	0.458	3.90261e-32	Ctr	LINC02397
1.06081e-35	-0.129224	0.7	0.697	1.84073e-31	Ctr	RNF5
1.25756e-35	-0.105578	0.952	0.934	2.18212e-31	Ctr	TPM3
1.51336e-35	-0.122707	0.761	0.756	2.62598e-31	Ctr	ARL6IP5
2.55797e-35	-0.100508	0.907	0.898	4.43859e-31	Ctr	OCIAD2
3.86267e-35	-0.113584	0.854	0.84	6.7025e-31	Ctr	HCLS1
9.57513e-35	-0.114422	0.499	0.545	1.66148e-30	Ctr	GLRX
1.19384e-34	-0.172694	0.351	0.408	2.07155e-30	Ctr	ALOX5AP
1.78529e-34	-0.123038	0.519	0.549	3.09783e-30	Ctr	SASH3
6.59118e-34	-0.117848	0.458	0.496	1.1437e-29	Ctr	SLC44A2
1.23034e-33	-0.133533	0.711	0.712	2.13489e-29	Ctr	MCM5
1.33921e-33	-0.104814	0.214	0.281	2.32379e-29	Ctr	GPR18
1.57066e-33	-0.16439	0.394	0.461	2.72541e-29	Ctr	H1FX
1.80046e-33	-0.111246	0.615	0.627	3.12416e-29	Ctr	TMEM179B
1.88946e-33	-0.13014	0.231	0.298	3.27858e-29	Ctr	NLRP7
2.29326e-33	-0.132733	0.518	0.546	3.97926e-29	Ctr	CTSS
4.70604e-33	-0.104198	0.228	0.295	8.16592e-29	Ctr	KRCC1
4.86549e-33	-0.123071	0.463	0.492	8.4426e-29	Ctr	CCNDBP1
5.14652e-33	-0.102225	0.298	0.36	8.93025e-29	Ctr	STX7
1.96401e-32	-0.10046	0.21	0.276	3.40795e-28	Ctr	YPEL5
3.66828e-32	-0.121252	0.475	0.506	6.36519e-28	Ctr	EMB
4.94912e-32	-0.111069	0.754	0.75	8.58771e-28	Ctr	OSBPL8
1.03617e-31	-0.128842	0.676	0.682	1.79796e-27	Ctr	DRAM2
1.05897e-31	-0.102625	0.84	0.817	1.83753e-27	Ctr	PAIP2
4.61166e-31	-0.110152	0.378	0.425	8.00215e-27	Ctr	C2orf74
9.26998e-31	-0.169074	0.993	0.965	1.60853e-26	Ctr	STMN1
1.58142e-30	-0.118016	0.581	0.599	2.74407e-26	Ctr	TMBIM4
5.00778e-30	-0.103137	0.296	0.351	8.68951e-26	Ctr	SHISA5
6.23202e-30	-0.113726	0.704	0.699	1.08138e-25	Ctr	TRAM1
1.00941e-29	0.320206	0.118	0.065	1.75153e-25	Ctr	CCL4
1.84698e-29	-0.113568	0.357	0.404	3.20488e-25	Ctr	CDKN2D
2.86399e-29	-0.105445	0.583	0.594	4.9696e-25	Ctr	SLC9A3R1
3.67318e-29	-0.112085	0.56	0.579	6.3737e-25	Ctr	POLR2J3.1
2.88689e-28	-0.110038	0.401	0.452	5.00932e-24	Ctr	KIAA0040
3.64412e-28	-0.116655	0.519	0.538	6.32327e-24	Ctr	MMP24OS
4.09424e-28	0.130588	0.418	0.318	7.10432e-24	Ctr	DDIT3
9.43943e-28	-0.154848	0.753	0.746	1.63793e-23	Ctr	C4orf3
1.30599e-27	-0.117983	0.546	0.561	2.26615e-23	Ctr	SP140
1.84321e-27	-0.106765	0.506	0.527	3.19834e-23	Ctr	MIS18BP1
4.98998e-27	-0.103602	0.403	0.435	8.65862e-23	Ctr	WDR34
5.76145e-25	-0.108838	0.465	0.485	9.99726e-21	Ctr	GGA2
1.03873e-24	-0.103076	0.652	0.648	1.80241e-20	Ctr	COMMD3
2.26111e-24	-0.108693	0.652	0.648	3.92348e-20	Ctr	ZNF580
4.14085e-24	-0.165072	0.492	0.517	7.18521e-20	Ctr	HIS6 hH1C
5.02492e-24	-0.111177	0.819	0.794	8.71925e-20	Ctr	RAC2
1.46696e-23	-0.107786	0.749	0.732	2.54547e-19	Ctr	HLA-C
1.98453e-22	-0.125923	0.62	0.615	3.44356e-18	Ctr	KIAA1551
2.8248e-22	-0.109049	0.658	0.644	4.90159e-18	Ctr	GSTK1
2.70537e-21	-0.11036	0.474	0.493	4.69436e-17	Ctr	ARHGAP4
2.51169e-20	-0.118041	0.884	0.879	4.35828e-16	Ctr	EVL
1.09639e-19	-0.169484	0.163	0.213	1.90246e-15	Ctr	JCHAIN
1.0583e-18	-0.103341	0.541	0.542	1.83635e-14	Ctr	PSMB8
3.93424e-16	-0.118702	0.675	0.639	6.8267e-12	Ctr	ZWINT
4.82134e-16	0.106786	0.512	0.43	8.36599e-12	Ctr	RIPOR2
8.83989e-15	-0.27747	0.923	0.864	1.5339e-10	Ctr	IGFBP2
2.05497e-11	-0.291364	0.946	0.927	3.56578e-07	Ctr	LTB
7.98457e-08	-0.11624	0.674	0.63	0.00138548	Ctr	ARL6IP1
1.78084e-07	-0.119523	0.127	0.151	0.00309011	Ctr	NDUFA4L2
2.61835e-06	-0.144663	0.919	0.828	0.0454336	Ctr	HMGB2
2.38774e-05	-0.126485	0.641	0.595	0.41432	Ctr	FCRL3
0.000511586	-0.100033	0.571	0.53	1	Ctr	BNIP3L
3.90031e-299	-0.230339	1	1	6.76783e-295	6 h	TMSB4X
3.34905e-284	-0.332656	0.829	0.917	5.81127e-280	6 h	PTPN6
8.14042e-283	-0.43296	0.507	0.739	1.41253e-278	6 h	MYC
2.67469e-276	-0.572807	0.829	0.909	4.64112e-272	6 h	VPREB3
3.78662e-248	0.333311	0.91	0.718	6.57054e-244	6 h	CKB
8.21075e-248	-0.642495	0.894	0.954	1.42473e-243	6 h	LTB
1.97076e-247	-0.505843	0.966	0.986	3.41966e-243	6 h	CD52
7.03513e-246	-0.404403	0.407	0.623	1.22074e-241	6 h	BANK1
1.12075e-245	-0.248656	0.998	1	1.94472e-241	6 h	CORO1A
3.19511e-240	-0.409057	0.98	0.987	5.54415e-236	6 h	CD37
1.13842e-239	-0.364669	0.97	0.987	1.97538e-235	6 h	LSP1
1.51994e-226	-0.30101	0.988	0.994	2.63739e-222	6 h	SH3BGRL3
6.43773e-222	0.28999	0.694	0.412	1.11707e-217	6 h	FEZ1
1.72449e-220	0.121085	1	1	2.99234e-216	6 h	RPS2
1.83348e-215	0.295969	0.885	0.734	3.18146e-211	6 h	NPW
2.00888e-212	0.2665	0.93	0.834	3.48581e-208	6 h	P2RX5
1.69811e-204	0.27245	0.946	0.883	2.94656e-200	6 h	GRN
2.67536e-200	0.246893	0.857	0.558	4.64228e-196	6 h	EBI3
6.39615e-186	-0.282697	0.979	0.993	1.10986e-181	6 h	LIMD2
4.86893e-180	0.24236	0.707	0.536	8.44858e-176	6 h	KCNK9
7.74288e-179	-0.285284	0.999	0.999	1.34355e-174	6 h	MALA6 h
3.1292e-177	-0.186614	1	1	5.42979e-173	6 h	ACTB
6.25301e-169	-0.273379	0.137	0.322	1.08502e-164	6 h	GLIPR1
2.84713e-166	-0.784478	0.323	0.498	4.94035e-162	6 h	DUSP2
8.12332e-163	-0.237666	0.996	0.997	1.40956e-158	6 h	CD79A
2.09539e-160	-0.203486	0.908	0.959	3.63592e-156	6 h	NDUFA13
1.79863e-159	-0.502286	0.156	0.333	3.12098e-155	6 h	NFKBID
2.14361e-158	0.200195	0.977	0.95	3.71959e-154	6 h	TXN
5.70311e-158	0.240564	0.9	0.792	9.89603e-154	6 h	IDI1
7.68073e-158	-0.290689	0.416	0.603	1.33276e-153	6 h	IER2
9.40678e-157	0.302758	0.978	0.966	1.63226e-152	6 h	SH3TC1
9.7e-156	-0.565273	0.702	0.817	1.68314e-151	6 h	NCF1
2.63951e-153	0.211298	0.95	0.914	4.58008e-149	6 h	ITGAE
3.25598e-153	0.225545	0.927	0.853	5.64978e-149	6 h	MYBL2
1.14546e-152	-0.309402	0.022	0.154	1.9876e-148	6 h	LINC01793
7.16432e-151	0.103468	1	1	1.24315e-146	6 h	RPL36
1.1188e-150	0.216292	0.778	0.618	1.94134e-146	6 h	CDV3
7.55705e-148	0.203548	0.979	0.947	1.3113e-143	6 h	FDPS
1.73836e-145	0.219283	0.426	0.241	3.01641e-141	6 h	KR6 h8
7.77791e-145	-0.156367	0.999	0.999	1.34962e-140	6 h	ARPC3
2.50211e-143	-0.242381	0.778	0.871	4.34167e-139	6 h	LY86
1.91315e-142	-0.184295	0.98	0.99	3.3197e-138	6 h	RPL36A
8.19942e-141	0.272823	0.881	0.764	1.42276e-136	6 h	COX4I2
2.40529e-138	0.196685	0.857	0.736	4.17366e-134	6 h	UBE2M
6.91779e-133	-0.346225	0.982	0.982	1.20037e-128	6 h	CD79B
1.60655e-129	-0.17502	0.999	0.998	2.78768e-125	6 h	MT-ND1
4.29247e-129	0.19405	0.712	0.521	7.4483e-125	6 h	ENTPD1
4.58667e-128	-0.278633	0.419	0.578	7.9588e-124	6 h	BTG2
3.89217e-126	0.264956	0.717	0.542	6.75369e-122	6 h	ATF5
3.10804e-123	0.19982	0.824	0.712	5.39308e-119	6 h	SMC6
3.26636e-122	-0.262125	0.187	0.349	5.66779e-118	6 h	BCL2A1
1.16486e-117	0.183092	0.492	0.314	2.02126e-113	6 h	TUBB2B
3.37334e-115	0.140058	0.999	0.999	5.85342e-111	6 h	EIF1
7.03331e-115	-0.22146	0.598	0.728	1.22042e-110	6 h	RASGRP2
3.58356e-114	-0.191294	0.995	0.997	6.21819e-110	6 h	MT-ND3
1.5304e-113	-0.257329	0.082	0.216	2.65554e-109	6 h	NR4A1
1.23754e-112	-0.219114	0.696	0.8	2.14738e-108	6 h	ATP2B1
1.4394e-111	0.132194	0.999	1	2.49765e-107	6 h	NPM1
5.1952e-111	0.146285	0.994	0.985	9.01471e-107	6 h	GPX4
8.19633e-111	-0.528117	0.256	0.393	1.42223e-106	6 h	CD83
1.08005e-109	0.182024	0.773	0.631	1.87411e-105	6 h	FCRLA
4.64379e-108	0.179189	0.888	0.802	8.05791e-104	6 h	NPM3
5.97215e-108	0.104582	1	1	1.03629e-103	6 h	LDHB
7.28457e-108	-0.171296	0.192	0.339	1.26402e-103	6 h	SLC26A4-AS1
1.33202e-107	-0.166355	0.142	0.286	2.31132e-103	6 h	TBC1D10C
1.19564e-105	0.27034	0.407	0.254	2.07468e-101	6 h	RSPH1
1.62205e-105	-0.1065	0.029	0.134	2.81459e-101	6 h	GNB3
3.87957e-105	-0.164555	0.998	0.999	6.73183e-101	6 h	CCND1
2.71599e-103	-0.214359	0.806	0.865	4.71279e-99	6 h	GMFG
3.17547e-103	-0.140946	0.991	0.993	5.51008e-99	6 h	CYBA
2.03682e-102	0.214227	0.875	0.784	3.53429e-98	6 h	ID3
8.0172e-101	-0.518428	0.196	0.328	1.39114e-96	6 h	LINC01781
1.04015e-98	-0.17972	0.771	0.852	1.80487e-94	6 h	SWAP70
1.8642e-96	-0.221715	0.685	0.781	3.23476e-92	6 h	PDCD4
2.0649e-96	-0.225486	0.693	0.785	3.58301e-92	6 h	LY6E
7.21776e-96	-0.219877	0.944	0.966	1.25243e-91	6 h	SA6 h
1.91594e-94	0.150676	0.97	0.942	3.32453e-90	6 h	SRI
1.04182e-93	-0.176191	0.393	0.536	1.80776e-89	6 h	ARHGAP45
1.66104e-92	-0.128938	0.093	0.214	2.88223e-88	6 h	POLD4
1.92417e-92	0.162777	0.856	0.748	3.33882e-88	6 h	RGS10
2.52677e-90	-0.182143	0.384	0.517	4.38445e-86	6 h	SP110
2.76641e-89	0.152043	0.974	0.947	4.80028e-85	6 h	SHM48 h
3.36642e-89	0.1401	0.986	0.967	5.84141e-85	6 h	CCT4
5.56135e-89	0.127048	0.983	0.973	9.65006e-85	6 h	ACP1
1.63375e-87	0.164628	0.609	0.467	2.83488e-83	6 h	DNASE1L3
4.34508e-87	0.13733	0.292	0.167	7.53958e-83	6 h	TNFRSF17
6.86346e-87	0.147616	0.531	0.387	1.19095e-82	6 h	KIAA0040
3.17914e-85	-0.174692	0.567	0.679	5.51644e-81	6 h	SPI1
3.60973e-85	-0.198186	0.338	0.467	6.26361e-81	6 h	SIGLEC10
4.11898e-85	0.209696	0.649	0.514	7.14725e-81	6 h	HSPB1
1.24096e-84	-0.187351	0.965	0.974	2.15332e-80	6 h	LAMTOR5
6.51365e-84	-0.111791	0.999	1	1.13025e-79	6 h	CFL1
7.91878e-84	0.176986	0.937	0.869	1.37407e-79	6 h	IMPDH2
7.975e-84	0.149716	0.988	0.96	1.38382e-79	6 h	H2AFZ
2.63597e-82	-0.150709	1	1	4.57393e-78	6 h	IGHM
3.07026e-81	0.171106	0.393	0.261	5.32752e-77	6 h	CCDC151
1.74906e-80	-0.253569	0.852	0.891	3.03496e-76	6 h	CDKN2C
4.32206e-79	0.142063	0.637	0.505	7.49964e-75	6 h	NPC2
5.36552e-79	-0.178733	0.862	0.907	9.31025e-75	6 h	SPIB
6.11691e-78	0.144645	0.957	0.926	1.06141e-73	6 h	MYDGF
7.60085e-78	-0.206491	0.93	0.962	1.3189e-73	6 h	UCP2
1.01298e-77	0.134695	0.974	0.956	1.75773e-73	6 h	DBI
1.90729e-77	0.145175	0.824	0.71	3.30954e-73	6 h	NXPH4
3.29131e-76	0.131223	0.934	0.906	5.71109e-72	6 h	MRPL22
1.65967e-75	0.137883	0.525	0.396	2.87987e-71	6 h	KLF13
2.06383e-75	-0.118922	0.074	0.173	3.58115e-71	6 h	SSPN
2.60692e-75	-0.176503	0.926	0.958	4.52352e-71	6 h	PTPRC
2.93115e-75	0.158572	0.78	0.681	5.08613e-71	6 h	SPATC1L
5.33372e-74	-0.215531	0.122	0.23	9.25508e-70	6 h	OAS1
1.0967e-73	0.136731	0.876	0.824	1.903e-69	6 h	NDUFV1
2.72559e-73	0.154414	0.747	0.638	4.72945e-69	6 h	HES6
6.71682e-73	0.123541	0.994	0.986	1.1655e-68	6 h	SEC61B
9.0047e-73	-0.167899	0.969	0.991	1.5625e-68	6 h	CHI3L2
2.18635e-72	0.141568	0.555	0.429	3.79375e-68	6 h	UCHL1
3.27276e-72	0.183959	0.945	0.908	5.67889e-68	6 h	GRHPR
6.20026e-71	0.155422	0.575	0.45	1.07587e-66	6 h	PMAIP1
1.12425e-70	-0.221701	0.538	0.647	1.95079e-66	6 h	FCRL3
1.21213e-70	0.171965	0.782	0.696	2.10328e-66	6 h	FAM129C
1.23162e-70	0.117134	0.407	0.284	2.1371e-66	6 h	CD81
1.54614e-70	0.143756	0.867	0.798	2.68286e-66	6 h	DSTN
9.53032e-70	0.164733	0.352	0.228	1.6537e-65	6 h	CCL22
1.13153e-69	0.135161	0.624	0.491	1.96342e-65	6 h	GYPC
3.13322e-69	0.140984	0.926	0.868	5.43676e-65	6 h	FDF6 h
5.57262e-69	0.123545	0.969	0.957	9.66961e-65	6 h	UQCRFS1
7.44718e-69	-0.196137	0.618	0.706	1.29224e-64	6 h	QRSL1
1.2178e-68	-0.165533	0.697	0.779	2.11313e-64	6 h	PRKCB
1.87167e-68	-0.227607	0.627	0.706	3.24771e-64	6 h	BIRC3
2.08677e-68	0.157233	0.955	0.932	3.62097e-64	6 h	MZB1
3.59448e-68	-0.140136	0.998	0.998	6.23714e-64	6 h	B2M
4.2213e-68	-0.373625	0.271	0.385	7.3248e-64	6 h	SERPINA9
1.67995e-67	0.176689	0.896	0.823	2.91506e-63	6 h	BID
4.10209e-67	0.136458	0.875	0.806	7.11795e-63	6 h	GGCT
8.21425e-67	0.138033	0.961	0.93	1.42534e-62	6 h	HSPD1
1.58557e-66	-0.102857	0.999	0.999	2.75128e-62	6 h	MYL6
1.69549e-66	-0.342925	0.424	0.522	2.94201e-62	6 h	NFKBIA
3.21452e-66	-0.243266	0.031	0.109	5.57784e-62	6 h	CCL4
8.57585e-66	-0.163306	0.806	0.862	1.48808e-61	6 h	SEP6 h
8.8741e-66	0.118333	0.985	0.977	1.53983e-61	6 h	PSMB2
2.64419e-65	0.122394	0.974	0.966	4.58819e-61	6 h	PHB
2.70563e-65	0.123252	0.967	0.935	4.69481e-61	6 h	PPA1
9.45559e-65	0.127543	0.974	0.962	1.64073e-60	6 h	PRDX1
1.2234e-64	-0.186806	0.863	0.907	2.12284e-60	6 h	TRBC2
3.12461e-64	-0.152912	0.282	0.399	5.42183e-60	6 h	EVI2B
4.15618e-64	-0.151264	0.614	0.707	7.2118e-60	6 h	IFITM2
9.97104e-64	-0.169429	0.667	0.75	1.73018e-59	6 h	GPSM3
1.2481e-63	-0.224878	0.683	0.732	2.16569e-59	6 h	PPAN
1.28137e-63	0.137406	0.924	0.866	2.22343e-59	6 h	CTSC
3.73236e-63	0.122167	0.414	0.298	6.47639e-59	6 h	NUDT8
8.45745e-62	0.109591	0.416	0.298	1.46754e-57	6 h	CD38
2.53158e-61	-0.143019	0.949	0.966	4.3928e-57	6 h	SEPT6
2.5438e-61	0.107796	0.992	0.989	4.414e-57	6 h	NDUFS7
3.62149e-61	-0.149456	0.622	0.713	6.28402e-57	6 h	MSN
3.93229e-61	-0.17999	0.64	0.734	6.82332e-57	6 h	AIM2
5.63114e-61	0.128344	0.612	0.5	9.77116e-57	6 h	MSRB1
5.65089e-61	0.115622	0.435	0.318	9.80542e-57	6 h	LGMN
6.21098e-61	0.129943	0.691	0.588	1.07773e-56	6 h	VMA21
6.59267e-61	-0.123818	0.251	0.368	1.14396e-56	6 h	NFATC1
7.58347e-61	0.106906	0.438	0.322	1.31588e-56	6 h	NT5DC2
4.3245e-60	0.133842	0.75	0.667	7.50387e-56	6 h	ERG28
6.02974e-60	0.124597	0.733	0.632	1.04628e-55	6 h	PDXK
1.07259e-59	0.12451	0.815	0.736	1.86115e-55	6 h	EBP
1.17931e-59	0.123	0.727	0.62	2.04634e-55	6 h	CTNNAL1
5.19398e-59	-0.119104	0.206	0.318	9.0126e-55	6 h	PNOC
7.11558e-59	-0.122306	0.068	0.152	1.23469e-54	6 h	ISG20
7.5022e-59	0.222176	0.814	0.732	1.30178e-54	6 h	UBE2S
1.6101e-58	0.117324	0.535	0.418	2.79384e-54	6 h	PLA2G16
2.63223e-58	-0.142499	0.589	0.685	4.56745e-54	6 h	ZNF428
1.77101e-57	0.122521	0.876	0.823	3.07306e-53	6 h	MPC2
6.62198e-57	0.115055	0.449	0.331	1.14905e-52	6 h	MATK
1.60302e-56	0.162989	0.746	0.686	2.78155e-52	6 h	RNF187
1.83106e-56	0.109404	0.966	0.952	3.17725e-52	6 h	PIN1
2.33112e-56	-0.146766	0.332	0.439	4.04495e-52	6 h	GPR183
4.6665e-56	0.12684	0.765	0.668	8.0973e-52	6 h	ANXA2
4.87229e-56	0.110124	0.98	0.962	8.4544e-52	6 h	VDAC2
6.42571e-56	0.117505	0.928	0.903	1.11499e-51	6 h	MRPS15
7.03392e-56	-0.116736	0.984	0.992	1.22053e-51	6 h	PPP1CA
1.13134e-55	-0.140858	0.668	0.748	1.9631e-51	6 h	FOXP1
1.69412e-55	0.11848	0.874	0.829	2.93963e-51	6 h	MAP2K2
3.77893e-55	0.125718	0.797	0.718	6.5572e-51	6 h	MMAB
4.05084e-55	-0.107208	1	1	7.02901e-51	6 h	MT-CO3
9.90251e-55	-0.127002	0.937	0.96	1.71828e-50	6 h	TBCB
1.37215e-54	0.171834	0.288	0.19	2.38096e-50	6 h	RAMP1
4.71105e-54	0.128631	0.566	0.461	8.17461e-50	6 h	RUBCNL
5.60454e-54	0.108719	0.261	0.165	9.725e-50	6 h	ADTRP
6.88561e-54	0.203712	0.86	0.778	1.19479e-49	6 h	HILPDA
1.88196e-53	-0.118266	0.991	0.995	3.26558e-49	6 h	ARHGDIB
3.36037e-53	0.136475	0.29	0.191	5.83091e-49	6 h	TNFRSF18
6.16616e-53	0.108894	0.955	0.934	1.06995e-48	6 h	CACYBP
1.13653e-52	0.114627	0.343	0.24	1.97211e-48	6 h	FABP6
1.54413e-52	-0.12296	0.095	0.18	2.67937e-48	6 h	GSN
2.65169e-52	0.112149	0.371	0.266	4.60122e-48	6 h	PSA6 h
3.47607e-52	0.116368	0.919	0.887	6.03167e-48	6 h	SRP9
4.12021e-52	-0.121513	0.405	0.517	7.14939e-48	6 h	LYL1
6.45815e-52	-0.146277	0.758	0.819	1.12062e-47	6 h	RNASE48 h
2.02198e-51	0.114827	0.853	0.783	3.50854e-47	6 h	MRPL39
2.19504e-51	0.113654	1	1	3.80883e-47	6 h	FTL
5.21371e-51	0.121069	0.537	0.431	9.04683e-47	6 h	CHCHD6
7.87033e-51	-0.109099	0.2	0.304	1.36566e-46	6 h	CR1
8.17781e-51	0.142831	0.979	0.964	1.41901e-46	6 h	S100A4
2.40086e-50	0.107823	0.615	0.514	4.16597e-46	6 h	CCDC34
4.16043e-50	-0.126115	0.467	0.563	7.21918e-46	6 h	IGLL5
4.31951e-50	-0.131635	0.685	0.764	7.49522e-46	6 h	HLA-C
4.73971e-50	0.126098	0.808	0.749	8.22435e-46	6 h	BPTF
5.17956e-50	0.125762	0.894	0.846	8.98757e-46	6 h	PPP1R14B
5.82829e-50	-0.146693	0.328	0.429	1.01132e-45	6 h	CYTIP
1.50679e-49	-0.133427	0.505	0.6	2.61458e-45	6 h	MAP4K1
1.51405e-49	-0.142965	0.548	0.625	2.62717e-45	6 h	NOP16
1.77467e-49	-0.130461	0.442	0.545	3.0794e-45	6 h	GPRC5C
3.6561e-49	0.151568	0.554	0.455	6.34406e-45	6 h	XBP1
4.82665e-49	0.10472	0.983	0.969	8.3752e-45	6 h	HMGA1
1.02953e-48	-0.10081	0.897	0.93	1.78643e-44	6 h	RBM39
1.1763e-48	-0.116637	0.882	0.917	2.04111e-44	6 h	PE6 h00
2.68555e-48	0.113873	0.851	0.791	4.65997e-44	6 h	PGD
2.84023e-48	0.111054	0.757	0.685	4.92837e-44	6 h	TRIM28
3.23247e-48	-0.135881	0.902	0.935	5.60898e-44	6 h	IFI16
4.89594e-48	-0.129357	0.904	0.926	8.49544e-44	6 h	DDX5
5.47377e-48	-0.166177	0.451	0.543	9.49809e-44	6 h	PTP4A3
6.2348e-48	0.108864	0.797	0.716	1.08186e-43	6 h	FDX1
6.76168e-48	-0.116212	0.639	0.711	1.17329e-43	6 h	EXOSC4
1.84731e-47	-0.159824	0.554	0.629	3.20545e-43	6 h	SIAH2
3.87748e-47	-0.158191	0.705	0.771	6.72821e-43	6 h	C4orf3
4.90175e-47	0.113006	0.912	0.882	8.50552e-43	6 h	PSMD11
5.48152e-47	-0.129139	0.433	0.531	9.51154e-43	6 h	PPP1R18
1.15806e-46	0.112086	0.896	0.849	2.00947e-42	6 h	LSM2
2.32497e-46	-0.119795	0.413	0.519	4.03429e-42	6 h	STK17A
3.03512e-46	0.119014	0.7	0.598	5.26654e-42	6 h	FADS1
3.2861e-46	-0.199136	0.873	0.88	5.70204e-42	6 h	REL
2.12177e-45	0.113092	0.718	0.616	3.6817e-41	6 h	RILPL2
2.70232e-45	-0.105434	0.965	0.978	4.68906e-41	6 h	TALDO1
4.00183e-45	0.115826	0.768	0.687	6.94398e-41	6 h	SSR3
4.68045e-45	-0.118462	0.528	0.616	8.12151e-41	6 h	WDR43
7.32343e-45	0.110317	0.493	0.389	1.27076e-40	6 h	SLC50A1
1.26154e-44	0.104511	0.788	0.703	2.18902e-40	6 h	SNRPA1
1.9736e-44	0.270209	0.372	0.27	3.42459e-40	6 h	CXCL10
1.59792e-43	0.103276	0.554	0.459	2.77271e-39	6 h	AARS
2.08517e-43	0.111334	0.842	0.777	3.61819e-39	6 h	WDR54
2.17694e-43	-0.115684	0.76	0.824	3.77742e-39	6 h	RAC2
2.17953e-43	0.109494	0.531	0.441	3.78192e-39	6 h	DTX1
3.24943e-43	0.116735	0.705	0.614	5.63841e-39	6 h	CCDC28B
3.66452e-43	0.117	0.756	0.674	6.35868e-39	6 h	HSPA4
6.33433e-43	0.102466	0.98	0.966	1.09913e-38	6 h	TAGLN2
7.90806e-43	0.103041	0.965	0.948	1.37221e-38	6 h	TIMM13
1.37061e-42	-0.103422	1	0.999	2.37829e-38	6 h	MT-CYB
1.61385e-42	0.143554	0.667	0.605	2.80035e-38	6 h	SUSD3
3.51554e-42	-0.135928	0.219	0.312	6.10017e-38	6 h	TRBC1
4.91573e-42	0.10013	0.552	0.454	8.52978e-38	6 h	ARID3A
2.94566e-41	-0.112147	0.728	0.778	5.1113e-37	6 h	EIF4A1
5.11121e-41	0.108289	0.641	0.554	8.86898e-37	6 h	COMTD1
7.22572e-41	-0.145242	0.531	0.597	1.25381e-36	6 h	TRAF4
1.03496e-40	0.100239	0.62	0.534	1.79587e-36	6 h	DYNL6 h
1.0509e-40	-0.139899	0.346	0.434	1.82352e-36	6 h	ZFP36L2
1.68301e-40	0.111559	0.717	0.64	2.92037e-36	6 h	SP100
2.08994e-40	0.105096	0.892	0.845	3.62646e-36	6 h	CCDC167
2.86737e-40	-0.105584	0.999	1	4.97546e-36	6 h	CD74
1.17464e-39	0.12567	0.611	0.513	2.03824e-35	6 h	BIRC5
2.70436e-39	0.100648	0.796	0.74	4.6926e-35	6 h	CHMP4B
3.54609e-39	0.100473	0.636	0.539	6.15318e-35	6 h	NME4
3.7103e-39	-0.136432	0.501	0.583	6.43811e-35	6 h	GAPT
3.7834e-39	0.111428	0.761	0.694	6.56496e-35	6 h	CDC42
4.16171e-39	0.103022	0.825	0.776	7.22139e-35	6 h	PDHB
1.54036e-38	-0.216358	0.951	0.958	2.67284e-34	6 h	HMGN2
1.70558e-38	-0.141318	0.643	0.69	2.95953e-34	6 h	DDX21
2.03763e-38	-0.112052	0.681	0.742	3.53569e-34	6 h	CLECL1
5.91443e-38	-0.104865	0.766	0.818	1.02627e-33	6 h	SRSF5
9.29201e-38	0.199024	0.406	0.322	1.61235e-33	6 h	DDIT3
1.07261e-37	-0.120361	0.856	0.879	1.8612e-33	6 h	SRSF7
1.45675e-37	-0.103972	0.203	0.288	2.52775e-33	6 h	BCL2L1
3.77755e-37	0.115047	0.659	0.574	6.55481e-33	6 h	C12orf75
5.53108e-37	0.149689	0.743	0.656	9.59753e-33	6 h	ALDOC
8.50619e-37	-0.10755	0.18	0.259	1.47599e-32	6 h	MXD4
2.27332e-36	0.104258	0.784	0.723	3.94466e-32	6 h	PRDX3
3.35085e-36	-0.118852	0.708	0.772	5.8144e-32	6 h	NCKAP1L
5.17649e-36	0.111986	0.708	0.632	8.98224e-32	6 h	CD99
5.70124e-36	0.115536	0.651	0.579	9.89279e-32	6 h	AC084033.3
7.69777e-36	0.103373	0.76	0.693	1.33572e-31	6 h	TMEM167A
4.7778e-35	0.100715	0.669	0.579	8.29044e-31	6 h	SMS
7.61252e-35	-0.142421	0.548	0.619	1.32092e-30	6 h	RHOH
9.10311e-35	-0.115949	0.463	0.543	1.57957e-30	6 h	CD1D
1.12369e-34	0.129198	0.769	0.702	1.94983e-30	6 h	SNHG8
1.47061e-34	0.116332	0.808	0.744	2.5518e-30	6 h	SQLE
3.57073e-34	0.108271	0.879	0.829	6.19594e-30	6 h	CALM3
5.98869e-34	0.110332	0.69	0.619	1.03916e-29	6 h	CCNG1
1.43421e-33	0.124962	0.597	0.501	2.48864e-29	6 h	CDC20
1.59793e-33	0.105745	0.465	0.366	2.77273e-29	6 h	LINC01480
1.79235e-33	0.102459	0.769	0.707	3.11009e-29	6 h	AP3S1
1.99647e-33	-0.127903	0.453	0.538	3.46427e-29	6 h	HIS6 hH1C
3.09771e-33	-0.101373	0.777	0.823	5.37515e-29	6 h	ERCC1
4.89411e-33	-0.10788	0.494	0.573	8.49226e-29	6 h	TNFAIP8
8.68697e-33	-0.104405	0.755	0.824	1.50736e-28	6 h	RGS19
1.3491e-32	-0.116508	0.401	0.485	2.34096e-28	6 h	RIPOR2
3.83361e-32	-0.120583	0.508	0.585	6.65208e-28	6 h	LINC00926
6.55935e-32	0.150969	0.737	0.631	1.13818e-27	6 h	DDIT4
1.96426e-31	0.129081	0.503	0.416	3.40839e-27	6 h	VIM
3.26268e-31	0.109369	0.679	0.615	5.6614e-27	6 h	SH2B2
3.50177e-31	-0.113645	0.709	0.762	6.07627e-27	6 h	TUBA4A
2.02215e-29	-0.123293	0.313	0.391	3.50883e-25	6 h	TXNIP
1.47424e-27	-0.116122	0.839	0.876	2.55809e-23	6 h	ATP6V0D1
2.72954e-27	-0.148636	0.459	0.518	4.7363e-23	6 h	JUNB
8.07414e-26	-0.141339	0.432	0.492	1.40103e-21	6 h	ASCL1
1.28834e-25	-0.11744	0.804	0.841	2.23552e-21	6 h	AP3B1
2.65219e-25	-0.109028	0.389	0.449	4.60207e-21	6 h	ZBTB44
2.58169e-24	-0.112398	0.424	0.482	4.47975e-20	6 h	CDC25B
1.22387e-23	-0.117663	0.236	0.296	2.12365e-19	6 h	ZBTB32
1.71008e-23	-0.146895	0.596	0.638	2.96734e-19	6 h	ZFP36L1
2.90026e-22	-0.102272	0.473	0.528	5.03254e-18	6 h	DAAM1
3.24782e-22	-0.102991	0.374	0.434	5.63562e-18	6 h	CHS48 h
1.54547e-21	-0.160241	0.159	0.216	2.68169e-17	6 h	JCHAIN
6.15298e-20	-0.105499	0.56	0.606	1.06767e-15	6 h	CXXC1
8.27733e-20	-0.159869	0.451	0.495	1.43628e-15	6 h	LRRC32
3.69467e-19	0.106672	0.448	0.387	6.41099e-15	6 h	AURKA
9.20161e-19	-0.136044	0.888	0.901	1.59666e-14	6 h	HSPA8
9.52994e-19	-0.112889	0.733	0.76	1.65363e-14	6 h	MKNK2
9.71457e-07	-0.198032	0.897	0.875	0.0168567	6 h	IGFBP2
1.64142e-06	-0.104698	0.772	0.739	0.0284819	6 h	CD40
0	1.04266	0.989	0.828	0	48 h	VPREB3
0	0.966834	0.896	0.718	0	48 h	NCF1
0	0.965517	0.999	0.969	0	48 h	CD52
0	0.870519	0.458	0.195	0	48 h	LINC01781
0	0.811306	0.999	0.973	0	48 h	CD79B
0	0.789103	0.999	0.977	0	48 h	CD37
0	0.773239	0.961	0.919	0	48 h	LTB
0	0.730563	0.832	0.406	0	48 h	BANK1
0	0.673037	0.997	0.973	0	48 h	LSP1
0	0.619122	0.962	0.835	0	48 h	CDKN2C
0	0.566423	0.999	0.988	0	48 h	SH3BGRL3
0	0.555701	0.998	0.983	0	48 h	LIMD2
0	0.539527	0.284	0.02	0	48 h	LINC01793
0	0.525854	0.533	0.12	0	48 h	GLIPR1
0	0.49422	0.878	0.683	0	48 h	PDCD4
0	0.47984	1	0.999	0	48 h	MALA6 h
0	0.474563	0.826	0.6	0	48 h	QRSL1
0	0.464283	0.999	0.995	0	48 h	CD79A
0	0.461032	1	0.999	0	48 h	CORO1A
0	0.457181	0.98	0.937	0	48 h	UCP2
0	0.453388	0.943	0.866	0	48 h	TRBC2
0	0.448823	0.921	0.798	0	48 h	LY86
0	0.447002	0.988	0.963	0	48 h	LAMTOR5
0	0.439274	0.374	0.102	0	48 h	OAS1
0	0.438352	0.82	0.615	0	48 h	RASGRP2
0	0.432025	0.848	0.706	0	48 h	LY6E
0	0.421943	0.816	0.644	0	48 h	AIM2
0	0.421711	0.622	0.322	0	48 h	SIGLEC10
0	0.41475	0.902	0.816	0	48 h	GMFG
0	0.404578	0.835	0.664	0	48 h	GPSM3
0	0.392458	0.739	0.522	0	48 h	RHOH
0	0.38771	0.976	0.933	0	48 h	PTPRC
0	0.373229	0.641	0.385	0	48 h	SP110
0	0.371409	0.843	0.705	0	48 h	PRKCB
0	0.362925	0.89	0.797	0	48 h	AP3B1
0	0.360677	0.659	0.4	0	48 h	ARHGAP45
0	0.355868	0.977	0.951	0	48 h	SEPT6
0	0.354176	0.757	0.582	0	48 h	SPI1
0	0.349687	0.454	0.126	0	48 h	TBC1D10C
0	0.349267	1	0.995	0	48 h	MT-ND3
0	0.347118	1	1	0	48 h	TMSB4X
0	0.343438	0.888	0.82	0	48 h	SEP6 h
0	0.325124	0.526	0.274	0	48 h	EVI2B
0	0.323382	0.639	0.426	0	48 h	PPP1R18
0	0.314475	0.468	0.198	0	48 h	SLC26A4-AS1
0	0.30588	0.999	0.999	0	48 h	CCND1
0	0.302721	0.999	0.998	0	48 h	B2M
0	0.298732	0.996	0.986	0	48 h	PPP1CA
0	0.290151	1	1	0	48 h	IGHM
0	0.286377	0.997	0.992	0	48 h	ARHGDIB
0	0.285687	0.999	0.999	0	48 h	ARPC3
0	0.282574	0.999	0.997	0	48 h	MT-ND1
0	0.278684	1	1	0	48 h	ACTB
0	0.263603	1	0.999	0	48 h	MYL6
0	0.259539	1	0.999	0	48 h	MT-CYB
0	0.258125	0.337	0.089	0	48 h	POLD4
0	0.241487	0.995	0.992	0	48 h	CYBA
0	0.238658	0.286	0.065	0	48 h	SSPN
0	0.195574	0.229	0.032	0	48 h	GNB3
0	0.166547	1	1	0	48 h	RPS27
0	0.149606	0.17	0.009	0	48 h	TAS1R3
0	0.137509	1	1	0	48 h	RPS4X
0	0.136596	1	1	0	48 h	RPL41
0	0.130417	1	1	0	48 h	RPS14
0	-0.17484	1	1	0	48 h	RPLP0
0	-0.196052	1	1	0	48 h	HIN6 h
0	-0.205232	0.999	1	0	48 h	CHCHD2
0	-0.209959	0.999	1	0	48 h	NAP1L1
0	-0.219887	1	1	0	48 h	RPS2
0	-0.22812	1	1	0	48 h	RPL36
0	-0.241385	0.996	0.999	0	48 h	PKM
0	-0.244229	1	1	0	48 h	LDHB
0	-0.252556	0.166	0.475	0	48 h	MATK
0	-0.255723	0.123	0.445	0	48 h	KREMEN2
0	-0.275834	0.999	0.999	0	48 h	EIF1
0	-0.276896	0.11	0.406	0	48 h	CCDC151
0	-0.277838	0.316	0.648	0	48 h	GYPC
0	-0.282476	0.978	0.992	0	48 h	C1QBP
0	-0.283158	0.999	1	0	48 h	YBX1
0	-0.286575	0.945	0.981	0	48 h	PHB
0	-0.294017	0.974	0.995	0	48 h	GPX4
0	-0.295327	0.336	0.641	0	48 h	MSRB1
0	-0.297483	0.914	0.974	0	48 h	TIMM13
0	-0.300457	0.517	0.795	0	48 h	ANXA2
0	-0.303218	0.776	0.922	0	48 h	VDAC1
0	-0.306143	0.407	0.713	0	48 h	SMS
0	-0.307955	0.481	0.76	0	48 h	PDXK
0	-0.308502	0.067	0.382	0	48 h	ZBTB32
0	-0.309934	0.993	0.998	0	48 h	RAN
0	-0.313308	0.256	0.581	0	48 h	UCHL1
0	-0.319794	0.955	0.987	0	48 h	EIF5A
0	-0.324711	0.917	0.98	0	48 h	FABP5
0	-0.324946	0.883	0.964	0	48 h	MYDGF
0	-0.324967	0.699	0.888	0	48 h	ODC1
0	-0.328225	0.945	0.988	0	48 h	CCT4
0	-0.333861	0.689	0.888	0	48 h	DSTN
0	-0.336187	0.785	0.937	0	48 h	CTSC
0	-0.336981	0.656	0.857	0	48 h	DCUN1D5
0	-0.337073	0.439	0.758	0	48 h	RILPL2
0	-0.346395	0.924	0.978	0	48 h	EIF2S2
0	-0.353559	0.999	1	0	48 h	NPM1
0	-0.356962	0.975	0.996	0	48 h	SEC61B
0	-0.360767	0.971	0.999	0	48 h	LDHA
0	-0.362348	0.187	0.544	0	48 h	BATF
0	-0.362625	0.66	0.881	0	48 h	MRPL39
0	-0.362664	0.89	0.975	0	48 h	PPA1
0	-0.369306	0.939	0.98	0	48 h	PRDX1
0	-0.370223	0.608	0.863	0	48 h	UBE2M
0	-0.373909	0.009	0.334	0	48 h	TNFRSF18
0	-0.378395	0.6	0.879	0	48 h	RGS10
0	-0.379483	0.903	0.976	0	48 h	SRI
0	-0.382027	0.354	0.664	0	48 h	HSPB1
0	-0.387402	0.259	0.614	0	48 h	RPL22L1
0	-0.390618	0.747	0.927	0	48 h	P2RX5
0	-0.39233	0.417	0.73	0	48 h	SYAP1
0	-0.406379	0.648	0.859	0	48 h	CD44
0	-0.409612	0.979	0.995	0	48 h	PA2G4
0	-0.412439	0.877	0.973	0	48 h	HSPD1
0	-0.418838	0.992	0.999	0	48 h	HSP90AB1
0	-0.43408	0.298	0.733	0	48 h	ENTPD1
0	-0.443786	0.76	0.938	0	48 h	MYBL2
0	-0.453156	0.429	0.796	0	48 h	CDV3
0	-0.460913	0.218	0.616	0	48 h	SRGN
0	-0.464804	0.51	0.789	0	48 h	SYNGR2
0	-0.469075	0.817	0.949	0	48 h	GRN
0	-0.475146	0.012	0.239	0	48 h	IL4I1
0	-0.483666	0.907	0.984	0	48 h	FDPS
0	-0.484477	0.68	0.908	0	48 h	NPM3
0	-0.4916	0.052	0.538	0	48 h	TUBB2B
0	-0.499433	0.001	0.407	0	48 h	CCL22
0	-0.499515	0.574	0.84	0	48 h	CD40
0	-0.499629	0.85	0.957	0	48 h	GRHPR
0	-0.506975	0.532	0.831	0	48 h	PLEK
0	-0.511423	0.911	0.983	0	48 h	TXN
0	-0.521951	0.121	0.542	0	48 h	LINC01480
0	-0.532385	0.904	0.984	0	48 h	CD70
0	-0.533516	0.946	0.983	0	48 h	SH3TC1
0	-0.544259	0.507	0.853	0	48 h	INSIG1
0	-0.567291	0.034	0.444	0	48 h	RSPH1
0	-0.578336	0.424	0.817	0	48 h	FCRL5
0	-0.579815	0.618	0.898	0	48 h	COX4I2
0	-0.623858	0.073	0.375	0	48 h	NFKBID
0	-0.651583	0.394	0.779	0	48 h	UBALD2
0	-0.665503	0.332	0.739	0	48 h	ATF5
0	-0.679966	0.711	0.918	0	48 h	BID
0	-0.69444	0.56	0.9	0	48 h	NPW
0	-0.722052	0.11	0.466	0	48 h	CD83
0	-0.96471	0.235	0.542	0	48 h	DUSP2
0	-0.968498	0.5	0.928	0	48 h	CKB
0	-0.970203	0.055	0.737	0	48 h	FEZ1
0	-1.0873	0.045	0.437	0	48 h	CXCL10
0	-1.36469	0.19	0.898	0	48 h	EBI3
0	-1.581	0.627	0.897	0	48 h	HILPDA
4.47154e-306	-0.245884	0.954	0.988	7.75902e-302	48 h	ACP1
2.64839e-304	0.339394	0.977	0.949	4.59549e-300	48 h	SA6 h
2.59415e-302	-0.323836	0.6	0.827	4.50136e-298	48 h	SMC6
3.34494e-302	-0.176269	0.999	1	5.80414e-298	48 h	RPL5
3.39599e-302	0.221608	1	1	5.89272e-298	48 h	MT-CO3
7.72694e-300	-0.243797	0.983	0.996	1.34078e-295	48 h	SNRPD1
8.12605e-300	-0.299205	0.492	0.769	1.41003e-295	48 h	RALA
1.55471e-299	0.277162	0.962	0.948	2.69774e-295	48 h	TBCB
1.10439e-298	-0.22073	0.149	0.445	1.91634e-294	48 h	BCA6 h
2.46203e-295	0.213616	1	1	4.27211e-291	48 h	MT-CO1
5.60854e-294	-0.287564	0.534	0.784	9.73195e-290	48 h	FAM207A
7.43036e-294	-0.310449	0.551	0.798	1.28932e-289	48 h	SPATC1L
1.16998e-293	-0.323073	0.713	0.878	2.03015e-289	48 h	HSPA9
4.8149e-293	0.331358	0.86	0.767	8.35481e-289	48 h	RNASE48 h
7.87461e-291	-0.271627	0.114	0.401	1.3664e-286	48 h	KR6 h8
1.40314e-290	-0.256274	0.962	0.989	2.43473e-286	48 h	PSMB2
2.85658e-290	-0.121211	1	1	4.95673e-286	48 h	RPS19
4.57413e-290	-0.288246	0.743	0.9	7.93703e-286	48 h	SNU13
7.32846e-290	-0.280618	0.848	0.944	1.27163e-285	48 h	MRPS15
1.0717e-289	0.354077	0.529	0.281	1.85961e-285	48 h	TXNIP
1.76184e-289	-0.33697	0.823	0.928	3.05714e-285	48 h	RHOG
1.06609e-288	-0.307258	0.553	0.797	1.84987e-284	48 h	SSR3
2.44522e-288	0.323971	0.913	0.839	4.24294e-284	48 h	ATP6V0D1
2.67904e-288	-0.204169	0.135	0.426	4.64868e-284	48 h	IGKV3-11
1.47953e-286	-0.328246	0.7	0.894	2.56727e-282	48 h	IDI1
2.15872e-285	-0.347135	0.477	0.734	3.74581e-281	48 h	LYAR
1.70033e-284	-0.27592	0.934	0.982	2.95041e-280	48 h	PTGES3
4.44055e-284	-0.298864	0.434	0.734	7.70525e-280	48 h	FADS1
7.73688e-284	-0.255649	0.071	0.322	1.3425e-279	48 h	SLC43A3
1.0289e-283	0.288318	0.457	0.225	1.78535e-279	48 h	YPEL3
6.84411e-283	0.306828	0.655	0.445	1.18759e-278	48 h	CD1D
3.33276e-282	-0.264884	0.923	0.979	5.78301e-278	48 h	COX17
3.86633e-282	-0.230954	0.213	0.522	6.70885e-278	48 h	CYSTM1
1.80438e-281	-0.205241	0.04	0.278	3.13096e-277	48 h	ADTRP
2.20977e-281	-0.136924	1	1	3.83439e-277	48 h	RPL9
3.67416e-281	0.339994	0.827	0.733	6.3754e-277	48 h	ATP2B1
1.27943e-280	-0.331435	0.06	0.307	2.22007e-276	48 h	RAMP1
2.3416e-280	-0.294365	0.911	0.97	4.06315e-276	48 h	CYCS
3.50517e-280	-0.25694	0.958	0.99	6.08218e-276	48 h	SERBP1
9.64126e-280	0.198089	0.29	0.087	1.67295e-275	48 h	TRIM22
4.49366e-279	-0.267678	0.463	0.755	7.7974e-275	48 h	CTNNAL1
4.77286e-279	-0.305445	0.313	0.6	8.28186e-275	48 h	FKBP11
9.21013e-277	-0.273308	0.567	0.816	1.59814e-272	48 h	SNRPA1
3.26906e-273	-0.279425	0.459	0.739	5.67246e-269	48 h	CCDC28B
8.94813e-273	-0.238845	0.97	0.991	1.55268e-268	48 h	NDUFV2
2.96575e-270	-0.371405	0.682	0.882	5.14617e-266	48 h	ID3
1.50338e-269	-0.280624	0.406	0.69	2.60866e-265	48 h	KCNK9
3.06661e-266	-0.29392	0.767	0.91	5.32118e-262	48 h	PPP1R14B
4.37992e-266	-0.292418	0.795	0.935	7.60003e-262	48 h	FDF6 h
5.1596e-266	0.300592	0.822	0.714	8.95294e-262	48 h	NCKAP1L
4.03184e-265	-0.251921	0.577	0.836	6.99605e-261	48 h	NXPH4
3.10521e-264	-0.262098	0.431	0.72	5.38816e-260	48 h	VMA21
1.1351e-263	-0.163515	0.05	0.284	1.96963e-259	48 h	ABRACL
1.627e-263	-0.261266	0.738	0.894	2.82318e-259	48 h	NDUFV1
1.74094e-263	-0.251824	0.916	0.976	3.02088e-259	48 h	SHM48 h
1.22977e-262	-0.278335	0.789	0.921	2.13389e-258	48 h	MRPL12
8.43406e-261	0.65732	0.489	0.274	1.46348e-256	48 h	SERPINA9
1.51057e-260	-0.211462	0.14	0.412	2.62115e-256	48 h	UNC119
1.92746e-260	-0.281245	0.299	0.591	3.34453e-256	48 h	PMAIP1
8.02539e-260	-0.212929	0.198	0.485	1.39257e-255	48 h	CD151
1.02347e-258	-0.273609	0.685	0.867	1.77593e-254	48 h	TRAP1
1.78257e-258	0.304224	0.546	0.329	3.09311e-254	48 h	GPR183
8.00421e-258	0.260029	0.425	0.206	1.38889e-253	48 h	PNOC
4.52964e-257	0.294394	0.744	0.605	7.85983e-253	48 h	ZNF428
9.45797e-257	-0.246814	0.941	0.979	1.64115e-252	48 h	ATP5MC3
2.42319e-256	-0.270144	0.898	0.964	4.20472e-252	48 h	PDIA6
2.50547e-256	0.299976	0.773	0.642	4.34749e-252	48 h	POU2AF1
3.4969e-256	-0.392337	0.58	0.784	6.06782e-252	48 h	PPAN
2.41244e-255	-0.289027	0.497	0.766	4.18606e-251	48 h	HES6
5.01796e-255	-0.273229	0.303	0.588	8.70717e-251	48 h	NAMPT
7.03597e-255	-0.238116	0.109	0.363	1.22088e-250	48 h	NFKB2
2.04563e-254	-0.233841	0.971	0.989	3.54957e-250	48 h	PRM6 h
6.89304e-254	-0.279665	0.873	0.953	1.19608e-249	48 h	ITGAE
2.98349e-253	-0.217079	0.187	0.48	5.17695e-249	48 h	ITGB2
2.399e-251	-0.274195	0.498	0.771	4.16274e-247	48 h	FCRLA
4.81666e-250	-0.239181	0.932	0.976	8.35787e-246	48 h	UQCRFS1
8.58826e-250	-0.248139	0.929	0.979	1.49023e-245	48 h	DBI
1.80016e-248	-0.180823	0.057	0.284	3.12364e-244	48 h	MAP1B
3.44326e-248	0.24076	0.98	0.971	5.97474e-244	48 h	TALDO1
4.10882e-248	-0.108899	1	1	7.12963e-244	48 h	RPS27A
1.2471e-247	-0.251277	0.4	0.676	2.16396e-243	48 h	COMTD1
2.41728e-246	-0.259999	0.312	0.595	4.19447e-242	48 h	NINJ1
5.37965e-246	-0.347466	0.18	0.441	9.33476e-242	48 h	TMPRSS3
8.26947e-246	-0.256038	0.932	0.981	1.43492e-241	48 h	ILF2
3.71264e-245	-0.222885	0.133	0.387	6.44218e-241	48 h	PSA6 h
3.77007e-245	-0.207917	0.16	0.428	6.54183e-241	48 h	NUDT8
4.83826e-245	-0.307049	0.21	0.477	8.39535e-241	48 h	NFKBIE
1.54736e-243	-0.215835	0.078	0.309	2.68497e-239	48 h	IRF4
4.5509e-243	0.283133	0.452	0.242	7.89672e-239	48 h	RASSF6
5.00457e-243	-0.267943	0.557	0.782	8.68394e-239	48 h	MCRIP2
7.68745e-243	-0.246329	0.279	0.563	1.33393e-238	48 h	CHCHD6
4.28578e-242	0.324988	0.536	0.337	7.43668e-238	48 h	ZFP36L2
7.54821e-242	-0.225886	0.19	0.46	1.30977e-237	48 h	FAM27C
6.22459e-240	-0.339447	0.133	0.375	1.08009e-235	48 h	BCL2A1
7.48589e-240	0.193101	0.317	0.117	1.29895e-235	48 h	HMCES
9.8986e-240	-0.25521	0.94	0.983	1.7176e-235	48 h	NME1
2.27397e-239	-0.346174	0.818	0.947	3.9458e-235	48 h	CKS2
3.47343e-239	0.236178	0.237	0.066	6.0271e-235	48 h	ISG20
9.82573e-239	-0.315178	0.573	0.803	1.70496e-234	48 h	SNHG8
1.24694e-238	0.284784	0.861	0.77	2.1637e-234	48 h	RGS19
1.47728e-238	-0.25341	0.881	0.958	2.56338e-234	48 h	PSMA3
2.3246e-238	-0.257785	0.327	0.611	4.03365e-234	48 h	DNASE1L3
3.90159e-238	0.2904	0.765	0.64	6.77004e-234	48 h	MSN
5.09108e-237	-0.257985	0.375	0.64	8.83405e-233	48 h	SLC39A4
1.14324e-236	0.329826	0.426	0.207	1.98375e-232	48 h	TRBC1
1.27133e-235	0.103084	1	1	2.20601e-231	48 h	RPL27A
1.21203e-233	0.112276	1	1	2.10311e-229	48 h	RPL23A
2.62252e-231	0.27528	0.573	0.381	4.5506e-227	48 h	LBH
1.67433e-230	0.289521	0.551	0.367	2.90531e-226	48 h	ZBTB44
1.9369e-230	-0.24432	0.363	0.64	3.36091e-226	48 h	RHOF
2.17348e-230	-0.23647	0.387	0.666	3.77142e-226	48 h	NME4
5.87343e-230	-0.313441	0.524	0.75	1.01916e-225	48 h	DDX21
2.77647e-229	-0.245389	0.943	0.984	4.81772e-225	48 h	TAGLN2
5.82812e-229	-0.213215	0.111	0.35	1.0113e-224	48 h	CD58
1.46501e-227	-0.24272	0.516	0.748	2.54209e-223	48 h	NDUFAF2
1.70231e-227	-0.148958	0.067	0.288	2.95385e-223	48 h	HAGHL
2.78297e-227	-0.199337	0.171	0.433	4.82901e-223	48 h	C6orf223
2.93804e-227	-0.242439	0.592	0.82	5.09809e-223	48 h	FDX1
4.29212e-226	-0.216826	0.28	0.553	7.44768e-222	48 h	YARS
2.25101e-225	-0.221103	0.294	0.576	3.90596e-221	48 h	HSD17B12
3.43518e-225	-0.249232	0.637	0.842	5.96072e-221	48 h	AK2
7.0134e-225	-0.156128	0.027	0.217	1.21697e-220	48 h	TNFAIP3
3.94971e-224	0.286375	0.664	0.519	6.85353e-220	48 h	MAP4K1
5.38043e-224	-0.239641	0.824	0.948	9.33612e-220	48 h	PAICS
2.21356e-223	0.176977	0.252	0.08	3.84097e-219	48 h	S1PR4
2.58045e-222	-0.140396	0.026	0.215	4.4776e-218	48 h	CD80
3.364e-222	0.449323	0.947	0.96	5.83721e-218	48 h	HMGN2
6.51396e-222	-0.270433	0.944	0.983	1.1303e-217	48 h	SLIRP
2.18728e-221	-0.215321	0.979	0.993	3.79537e-217	48 h	ATP5MD
7.46419e-221	-0.159709	0.119	0.367	1.29519e-216	48 h	HNRNPLL
2.98182e-219	-0.247622	0.75	0.894	5.17405e-215	48 h	LSM8
1.29754e-218	-0.224923	0.336	0.609	2.25148e-214	48 h	TCF3
5.22235e-218	-0.205526	0.261	0.534	9.06182e-214	48 h	PARVB
1.2929e-217	0.280313	0.7	0.559	2.24344e-213	48 h	C16orf74
4.14236e-217	0.100024	0.135	0.017	7.18783e-213	48 h	MSMP
1.96743e-216	-0.211449	0.961	0.986	3.41388e-212	48 h	CD63
2.03406e-216	-0.243237	0.329	0.603	3.5295e-212	48 h	ABCA6
4.34351e-216	0.275405	0.996	0.987	7.53685e-212	48 h	PLAC8
7.48127e-216	0.309448	0.66	0.502	1.29815e-211	48 h	GAPT
8.36991e-216	-0.28991	0.316	0.576	1.45235e-211	48 h	XBP1
1.27986e-215	-0.207835	0.244	0.517	2.22082e-211	48 h	SLC50A1
5.60563e-215	0.193254	0.999	0.999	9.72688e-211	48 h	SERF2
2.0119e-212	-0.179602	0.091	0.316	3.49106e-208	48 h	ADAMTS6
9.36485e-212	-0.250461	0.765	0.904	1.62499e-207	48 h	EIF5B
2.01626e-211	-0.320508	0.481	0.708	3.49861e-207	48 h	SNHG15
3.07184e-211	-0.230555	0.951	0.982	5.33025e-207	48 h	TUFM
3.83396e-209	0.117088	1	1	6.65269e-205	48 h	UBA52
2.18861e-208	0.289811	0.992	0.979	3.79768e-204	48 h	CHI3L2
2.8977e-208	0.28114	0.754	0.635	5.0281e-204	48 h	IFITM2
3.00663e-208	-0.239992	0.829	0.925	5.2171e-204	48 h	PSMD11
1.86579e-207	0.167681	1	0.999	3.23752e-203	48 h	CFL1
3.15504e-207	-0.26263	0.807	0.936	5.47462e-203	48 h	IMPDH2
4.72351e-207	-0.210919	0.939	0.981	8.19623e-203	48 h	PSMB5
1.30945e-206	-0.200859	0.06	0.26	2.27215e-202	48 h	QRICH2
2.74813e-206	0.243953	0.262	0.095	4.76856e-202	48 h	GSN
3.0494e-206	0.220302	0.997	0.993	5.29133e-202	48 h	PDLIM1
9.71615e-206	-0.229635	0.877	0.965	1.68595e-201	48 h	TKT
2.57299e-205	0.134828	1	1	4.46466e-201	48 h	RPS11
4.74489e-205	0.352146	0.581	0.416	8.23333e-201	48 h	ASCL1
8.2102e-205	0.243975	0.355	0.17	1.42463e-200	48 h	MXD4
1.09871e-204	0.126468	0.17	0.036	1.90649e-200	48 h	HEPACAM2
7.19907e-204	-0.188302	0.122	0.352	1.24918e-199	48 h	FABP6
8.40525e-204	0.295424	0.643	0.464	1.45848e-199	48 h	BTG2
1.3108e-203	-0.1394	0.051	0.247	2.27451e-199	48 h	PHEX
4.75734e-203	-0.196652	0.167	0.406	8.25494e-199	48 h	SLC37A1
1.08165e-202	-0.170971	0.108	0.331	1.87687e-198	48 h	HCST
1.64007e-202	-0.195405	0.977	0.992	2.84586e-198	48 h	GADD45GIP1
4.27547e-202	-0.227931	0.897	0.964	7.4188e-198	48 h	CACYBP
4.56262e-202	-0.317998	0.841	0.935	7.91706e-198	48 h	HSP90B1
6.70131e-202	-0.131002	0.057	0.255	1.16281e-197	48 h	DDN-AS1
1.01894e-201	0.101736	0.114	0.011	1.76806e-197	48 h	DPEP2
1.17598e-200	-0.215404	0.907	0.966	2.04055e-196	48 h	CCT7
1.85572e-198	-0.156898	0.083	0.292	3.22004e-194	48 h	MGLL
1.9042e-198	-0.19075	0.205	0.458	3.30416e-194	48 h	CD82
1.91081e-198	-0.193719	0.176	0.419	3.31564e-194	48 h	LPCA6 h
2.0391e-198	-0.211717	0.943	0.978	3.53824e-194	48 h	CCT8
2.50346e-198	-0.211846	0.918	0.97	4.344e-194	48 h	EIF3I
7.81006e-198	-0.225661	0.718	0.887	1.3552e-193	48 h	GGCT
2.88918e-197	-0.154217	0.056	0.25	5.01331e-193	48 h	MAP3K8
7.79231e-197	0.108628	0.106	0.009	1.35212e-192	48 h	MARCH1
1.21032e-196	0.261479	0.871	0.824	2.10015e-192	48 h	HIN48 h
2.09177e-195	-0.255227	0.663	0.838	3.62964e-191	48 h	EBNA1BP2
2.14559e-195	-0.245795	0.469	0.703	3.72303e-191	48 h	NOLC1
3.77165e-195	-0.240839	0.232	0.471	6.54457e-191	48 h	TYW3
5.07303e-195	-0.473544	0.336	0.566	8.80272e-191	48 h	NFKBIA
7.24286e-195	0.259015	0.526	0.353	1.25678e-190	48 h	PNPLA8
1.76071e-194	-0.235169	0.588	0.797	3.05519e-190	48 h	GSP6 h
2.2923e-194	0.195317	0.293	0.122	3.9776e-190	48 h	PYCARD
7.25713e-194	-0.212596	0.948	0.987	1.25926e-189	48 h	HMGA1
8.19167e-194	-0.201504	0.941	0.982	1.42142e-189	48 h	VDAC2
2.18464e-193	0.223859	0.952	0.936	3.79079e-189	48 h	NDUFA13
2.17871e-192	0.247987	0.823	0.763	3.78049e-188	48 h	TMEM134
4.81247e-192	-0.209989	0.983	0.994	8.3506e-188	48 h	CYC1
6.28677e-192	0.290431	0.509	0.337	1.09088e-187	48 h	CYTIP
6.65547e-191	-0.160431	0.168	0.406	1.15486e-186	48 h	SLC9A3R2
9.28968e-191	-0.211223	0.462	0.712	1.61194e-186	48 h	HPR6 h
3.32959e-190	-0.218545	0.087	0.292	5.7775e-186	48 h	GADD45B
2.84629e-189	-0.364896	0.476	0.764	4.93889e-185	48 h	DDIT4
5.608e-189	-0.234357	0.558	0.773	9.73101e-185	48 h	WDR4
5.97561e-189	-0.109764	0.03	0.199	1.03689e-184	48 h	PDE9A
8.77688e-189	-0.342823	0.617	0.832	1.52296e-184	48 h	UBE2S
1.92729e-188	-0.189332	0.173	0.406	3.34423e-184	48 h	HMGCS1
7.00322e-188	-0.360189	0.36	0.586	1.2152e-183	48 h	HERPUD1
8.12404e-188	-0.151341	0.149	0.383	1.40968e-183	48 h	TP53I11
4.47334e-187	0.126349	1	1	7.76214e-183	48 h	ATP5MC2
4.23891e-186	-0.224788	0.634	0.831	7.35536e-182	48 h	SAR1A
8.60207e-186	0.258617	0.494	0.315	1.49263e-181	48 h	ETV1
2.16965e-185	-0.227282	0.427	0.68	3.76477e-181	48 h	SCD
8.48927e-185	-0.297109	0.054	0.23	1.47306e-180	48 h	NR4A1
3.32449e-184	-0.216463	0.45	0.691	5.76866e-180	48 h	VOPP1
4.44078e-184	-0.229369	0.701	0.863	7.70565e-180	48 h	FAM136A
2.73197e-183	-0.221618	0.608	0.815	4.74052e-179	48 h	MMAB
5.08339e-183	-0.170641	0.17	0.402	8.8207e-179	48 h	LYST
2.59088e-182	-0.133603	0.083	0.284	4.4957e-178	48 h	GNG2
6.72339e-182	0.244128	0.585	0.425	1.16664e-177	48 h	LYL1
1.17763e-181	-0.177349	0.197	0.439	2.04343e-177	48 h	LGMN
1.47653e-181	0.268723	0.604	0.461	2.56208e-177	48 h	DAAM1
1.6287e-181	-0.204384	0.434	0.675	2.82612e-177	48 h	SLC27A5
1.6797e-180	0.238589	0.893	0.836	2.91461e-176	48 h	PYM1
3.18892e-180	-0.192369	0.302	0.55	5.53342e-176	48 h	PYCR1
1.96494e-179	-0.240135	0.556	0.776	3.40957e-175	48 h	HSPA4
3.21506e-179	-0.138967	0.072	0.263	5.57877e-175	48 h	PTPN7
4.61055e-179	-0.222658	0.478	0.713	8.00023e-175	48 h	AK6
1.44077e-178	-0.172393	0.149	0.367	2.50002e-174	48 h	FADS2
2.20469e-178	0.241262	0.863	0.805	3.82558e-174	48 h	SWAP70
4.97361e-178	-0.157207	0.151	0.374	8.6302e-174	48 h	MDFIC
1.9346e-177	0.270746	0.697	0.579	3.35692e-173	48 h	APBB1IP
9.74635e-177	-0.239941	0.633	0.826	1.69119e-172	48 h	GNL3
1.96101e-176	-0.173775	0.246	0.495	3.40275e-172	48 h	P2RX1
2.3212e-176	-0.271167	0.902	0.959	4.02775e-172	48 h	MZB1
2.87351e-176	-0.220513	0.445	0.694	4.98612e-172	48 h	ABCB1
2.95376e-176	0.143586	1	1	5.12536e-172	48 h	RPL34
3.4188e-176	-0.236939	0.728	0.869	5.9323e-172	48 h	TOMM40
6.10822e-175	-0.185181	0.286	0.529	1.0599e-170	48 h	YRDC
6.51909e-175	0.252912	0.548	0.39	1.13119e-170	48 h	PRCP
1.03655e-174	-0.200798	0.909	0.979	1.79862e-170	48 h	PGAM1
1.5873e-174	-0.188865	0.063	0.243	2.75429e-170	48 h	ICAM1
1.95086e-173	-0.158412	0.186	0.42	3.38512e-169	48 h	ISYNA1
5.55577e-173	0.185422	0.988	0.982	9.64037e-169	48 h	BLOC1S1
5.97259e-173	-0.157763	0.066	0.248	1.03636e-168	48 h	AP002852.1
9.64565e-173	-0.223597	0.334	0.579	1.67371e-168	48 h	GATM
2.52884e-172	0.108669	0.158	0.038	4.38804e-168	48 h	CPED1
3.96243e-172	-0.15746	0.17	0.399	6.87561e-168	48 h	RELB
8.08605e-172	-0.216666	0.876	0.943	1.40309e-167	48 h	PRELID1
2.14119e-171	-0.216457	0.778	0.909	3.71539e-167	48 h	LSM2
2.4568e-171	-0.267138	0.932	0.976	4.26305e-167	48 h	HES4
2.55215e-171	0.263589	0.584	0.432	4.42849e-167	48 h	STK17A
3.52499e-171	-0.193854	0.304	0.549	6.11657e-167	48 h	DHCR7
7.09622e-171	-0.26253	0.414	0.643	1.23134e-166	48 h	CREM
1.4013e-170	-0.22366	0.689	0.858	2.43154e-166	48 h	CMSS1
1.43219e-170	0.26039	0.938	0.917	2.48514e-166	48 h	IFI16
2.67762e-170	0.107613	1	1	4.64621e-166	48 h	RPS24
3.36355e-170	-0.289963	0.349	0.573	5.83643e-166	48 h	JUNB
6.84707e-170	-0.185776	0.16	0.377	1.1881e-165	48 h	CFLAR
8.27362e-170	-0.148284	0.099	0.297	1.43564e-165	48 h	BBC3
1.29137e-169	-0.158653	0.195	0.429	2.24078e-165	48 h	HDAC9
1.42146e-169	-0.210344	0.904	0.955	2.46652e-165	48 h	MRPL4
1.78594e-169	0.215511	1	0.999	3.09897e-165	48 h	CD74
1.95869e-169	-0.136185	0.086	0.28	3.39872e-165	48 h	ITM2A
3.3499e-169	0.242607	0.986	0.973	5.81274e-165	48 h	DYNLL1
4.23234e-169	-0.140835	1	1	7.34395e-165	48 h	RPSA
6.23539e-169	-0.12952	0.09	0.283	1.08196e-164	48 h	ASNS
1.13466e-168	-0.151647	0.122	0.326	1.96887e-164	48 h	CRYZ
2.01932e-168	-0.209213	0.879	0.952	3.50392e-164	48 h	PFDN2
1.66724e-167	-0.196322	0.522	0.761	2.893e-163	48 h	CENPW
4.83056e-167	-0.100357	0.015	0.157	8.38198e-163	48 h	LMTK3
2.72652e-166	-0.209897	0.616	0.804	4.73105e-162	48 h	BUD23
2.83661e-166	-0.214285	0.616	0.81	4.92208e-162	48 h	EIF2S1
7.33673e-166	-0.115561	0.005	0.135	1.27307e-161	48 h	GNG8
8.29931e-166	-0.131759	0.119	0.324	1.4401e-161	48 h	RRAS2
1.78652e-165	0.277315	0.556	0.414	3.09997e-161	48 h	CDC25B
2.72305e-164	-0.15135	0.157	0.373	4.72504e-160	48 h	ABHD6
7.79441e-164	-0.223759	0.726	0.878	1.35249e-159	48 h	DCTPP1
6.7729e-163	-0.150273	0.997	0.999	1.17523e-158	48 h	RPL36AL
9.57452e-163	-0.289772	0.326	0.558	1.66137e-158	48 h	LRRC32
9.61583e-163	-0.211201	0.585	0.788	1.66854e-158	48 h	GMPS
1.24679e-162	-0.112475	0.023	0.17	2.16343e-158	48 h	HIVEP3
2.35185e-162	-0.193739	0.866	0.941	4.08093e-158	48 h	MRPL22
3.6286e-162	-0.118811	0.052	0.219	6.29634e-158	48 h	MYO1C
9.12596e-162	-0.208466	0.546	0.747	1.58354e-157	48 h	NTM6 h
2.84108e-160	-0.205176	0.718	0.868	4.92983e-156	48 h	CHCHD7
6.57817e-160	-0.202337	0.904	0.959	1.14144e-155	48 h	PDCD5
1.4898e-159	-0.251914	0.433	0.647	2.58511e-155	48 h	TRAF4
1.49335e-159	-0.202877	0.703	0.867	2.59126e-155	48 h	PGD
9.44117e-159	-0.135723	0.113	0.31	1.63823e-154	48 h	HBQ1
1.84425e-158	-0.190764	0.357	0.588	3.20013e-154	48 h	FKBP4
3.32944e-158	-0.114188	0.011	0.142	5.77724e-154	48 h	MIR155HG
3.51931e-158	-0.234161	0.907	0.956	6.10671e-154	48 h	SRM
5.89484e-158	-0.220823	0.529	0.743	1.02287e-153	48 h	ACAA1
9.13628e-158	-0.173805	0.206	0.426	1.58533e-153	48 h	AP002387.2
1.18653e-157	-0.184457	0.959	0.981	2.05887e-153	48 h	NUDC
1.74877e-157	-0.215048	0.689	0.845	3.03447e-153	48 h	RNF126
2.9871e-157	-0.12955	0.086	0.266	5.18322e-153	48 h	TUBB2A
3.13162e-157	-0.170949	0.967	0.988	5.43399e-153	48 h	SLC25A3
4.41873e-157	-0.141275	0.168	0.383	7.66738e-153	48 h	CCDC86
6.7758e-157	-0.184517	0.972	0.991	1.17574e-152	48 h	SNRPG
7.18262e-157	-0.214447	0.695	0.86	1.24633e-152	48 h	CENPX
3.01974e-156	-0.134854	0.161	0.373	5.23985e-152	48 h	METTL2A
3.82819e-156	-0.265779	0.667	0.826	6.64268e-152	48 h	SDF2L1
4.95709e-156	-0.195512	0.547	0.764	8.60154e-152	48 h	UQCC2
2.43607e-155	-0.206	0.526	0.741	4.22706e-151	48 h	ARHGAP25
9.14753e-155	-0.210292	0.932	0.989	1.58728e-150	48 h	H2AFZ
1.33488e-154	-0.103029	0.009	0.134	2.31629e-150	48 h	SLC5A5
6.991e-154	-0.176024	0.386	0.622	1.21308e-149	48 h	NUD48 h1
1.29105e-153	0.219777	0.836	0.793	2.24022e-149	48 h	ERCC1
1.3913e-153	0.117535	0.146	0.036	2.41419e-149	48 h	CCDC24
9.43992e-153	0.1901	0.966	0.958	1.63802e-148	48 h	FKBP8
2.18991e-152	-0.133904	0.024	0.162	3.79994e-148	48 h	COL6A1
3.05531e-152	0.100414	1	1	5.30157e-148	48 h	RPS29
7.03857e-152	-0.208164	0.055	0.213	1.22133e-147	48 h	TRIB3
2.16327e-151	-0.206605	0.618	0.798	3.7537e-147	48 h	NANS
4.79988e-151	0.262176	0.639	0.519	8.32876e-147	48 h	LINC00926
7.04052e-151	0.177526	0.262	0.115	1.22167e-146	48 h	RARRES3
7.77562e-151	-0.165378	0.975	0.988	1.34922e-146	48 h	MDH2
1.046e-150	0.213825	0.993	0.982	1.81502e-146	48 h	SMIM14
1.10599e-150	0.177918	0.328	0.171	1.91911e-146	48 h	TBC1D9
2.59528e-150	-0.171702	0.289	0.517	4.50333e-146	48 h	KLF13
4.53523e-150	-0.210146	0.57	0.784	7.86954e-146	48 h	GMNN
5.00472e-150	-0.155624	0.219	0.434	8.6842e-146	48 h	NT5DC2
7.31254e-150	-0.185342	0.882	0.95	1.26887e-145	48 h	RAD23A
1.10715e-149	-0.215874	0.459	0.668	1.92113e-145	48 h	GARS
3.09026e-149	-0.174461	0.389	0.625	5.36222e-145	48 h	DTD1
1.08416e-148	0.255328	0.508	0.366	1.88124e-144	48 h	CHS48 h
1.82483e-148	-0.169027	0.388	0.629	3.16645e-144	48 h	CCDC34
2.39708e-148	0.177988	0.33	0.175	4.15942e-144	48 h	PTPN18
2.40777e-148	-0.202412	0.746	0.884	4.17797e-144	48 h	RUVBL2
4.26703e-148	-0.216146	0.425	0.643	7.40416e-144	48 h	DUSP22
4.70117e-148	-0.221913	0.457	0.677	8.15746e-144	48 h	C12orf75
1.12552e-147	-0.2304	0.532	0.763	1.95301e-143	48 h	ALDOC
1.14609e-147	-0.19469	0.949	0.987	1.9887e-143	48 h	RANBP1
1.75555e-147	-0.188454	0.355	0.581	3.04624e-143	48 h	SLC25A19
3.52071e-147	-0.198011	0.503	0.716	6.10914e-143	48 h	MTHFD2
5.07469e-147	-0.199292	0.911	0.968	8.8056e-143	48 h	CCT5
2.14846e-146	-0.25456	0.615	0.781	3.72801e-142	48 h	FAM129C
5.55059e-146	-0.215813	0.647	0.819	9.63139e-142	48 h	GTPBP4
5.95135e-146	-0.237463	0.494	0.707	1.03268e-141	48 h	MANF
7.50079e-146	0.10795	0.155	0.042	1.30154e-141	48 h	TNNI2
8.08616e-146	-0.174679	0.331	0.56	1.40311e-141	48 h	GLRX2
1.23266e-145	-0.172158	0.355	0.588	2.1389e-141	48 h	LETM1
2.55762e-145	0.233638	0.621	0.508	4.43798e-141	48 h	TNFAIP8
2.18444e-144	0.218907	0.849	0.801	3.79044e-140	48 h	TRAPPC6A
3.67407e-144	-0.224862	0.298	0.521	6.37525e-140	48 h	VIM
8.44104e-144	-0.125852	1	1	1.46469e-139	48 h	RPL12
1.07621e-143	0.229493	0.667	0.548	1.86745e-139	48 h	ABI3
1.12264e-143	-0.188496	0.963	0.983	1.948e-139	48 h	CLIC1
1.40589e-143	0.130824	0.999	0.998	2.4395e-139	48 h	FTH1
2.92157e-143	-0.154633	0.98	0.992	5.06951e-139	48 h	GTSF1
5.96154e-143	-0.189322	0.704	0.85	1.03445e-138	48 h	MRPS5
1.42615e-142	0.113311	1	1	2.47465e-138	48 h	OAZ1
3.0196e-142	-0.191512	0.464	0.676	5.23961e-138	48 h	TIMM44
5.09084e-142	-0.116774	0.073	0.237	8.83362e-138	48 h	TRIP10
6.19739e-142	0.164954	1	0.999	1.07537e-137	48 h	MT-ND2
3.49857e-141	-0.138587	0.222	0.441	6.07072e-137	48 h	CLPB
4.7667e-141	-0.165771	0.137	0.321	8.27119e-137	48 h	BCL2L1
5.02915e-141	-0.143063	0.197	0.41	8.72659e-137	48 h	CD38
8.4926e-141	-0.149366	0.244	0.463	1.47364e-136	48 h	MACROD1
8.99804e-141	0.289828	0.787	0.728	1.56134e-136	48 h	C4orf3
1.08676e-140	-0.202365	0.674	0.841	1.88575e-136	48 h	GRPEL1
6.61066e-140	0.157838	0.266	0.122	1.14708e-135	48 h	MILR1
7.45004e-140	0.24227	0.518	0.377	1.29273e-135	48 h	IL10RA
9.68635e-140	-0.192737	0.666	0.829	1.68077e-135	48 h	TIMM50
1.96922e-139	-0.163299	0.981	0.994	3.41699e-135	48 h	NDUFS7
2.11572e-139	-0.139057	0.21	0.42	3.6712e-135	48 h	ACACA
5.30006e-139	-0.170436	0.394	0.629	9.19666e-135	48 h	NPC2
7.68257e-139	-0.192602	0.77	0.907	1.33308e-134	48 h	CCDC167
1.10082e-138	-0.149711	0.241	0.456	1.91015e-134	48 h	GRAP
1.43695e-138	-0.156696	0.997	0.998	2.49339e-134	48 h	SLC25A5
1.83779e-138	-0.197928	0.594	0.777	3.18893e-134	48 h	TMEM167A
4.09363e-137	0.221996	0.56	0.435	7.10326e-133	48 h	ATM
5.83373e-137	0.227344	0.845	0.809	1.01227e-132	48 h	LAGE3
9.08995e-137	0.221018	0.81	0.77	1.57729e-132	48 h	PSMB9
2.35244e-136	0.100072	0.143	0.039	4.08195e-132	48 h	CYBB
2.52258e-136	-0.164708	0.381	0.607	4.37718e-132	48 h	UFM1
2.81155e-136	-0.154558	0.308	0.534	4.8786e-132	48 h	PLA2G16
3.31113e-136	-0.103607	0.078	0.241	5.74548e-132	48 h	KHDRBS3
3.35217e-136	-0.196602	0.519	0.728	5.81668e-132	48 h	CD99
4.98536e-136	-0.189287	0.639	0.826	8.65059e-132	48 h	EBP
5.75176e-136	0.22526	0.779	0.716	9.98046e-132	48 h	HLA-C
7.30473e-136	-0.155772	0.329	0.56	1.26752e-131	48 h	CHEK1
7.62542e-136	-0.186059	0.55	0.746	1.32316e-131	48 h	PSMG1
9.64518e-136	-0.199322	0.846	0.93	1.67363e-131	48 h	MARCKS
1.12788e-135	-0.181694	0.537	0.749	1.9571e-131	48 h	UBE2T
1.35345e-135	-0.192665	0.696	0.843	2.34851e-131	48 h	MRPL3
1.9445e-135	0.189992	0.932	0.909	3.3741e-131	48 h	AP2M1
3.32533e-135	-0.148417	0.247	0.46	5.77012e-131	48 h	CEBPG
5.80528e-135	-0.169388	0.941	0.977	1.00733e-130	48 h	NDUFAB1
1.1135e-134	-0.175911	0.408	0.631	1.93214e-130	48 h	ATP1A1
1.21684e-134	0.177761	0.225	0.093	2.11147e-130	48 h	RNASE6
2.34744e-134	0.194499	0.433	0.287	4.07328e-130	48 h	WASHC4
3.87144e-134	-0.208648	0.149	0.332	6.71772e-130	48 h	ANKRD37
5.81797e-134	-0.145253	0.23	0.443	1.00953e-129	48 h	CDK2
1.42548e-133	-0.173553	0.435	0.66	2.4735e-129	48 h	MRTO4
1.55749e-133	-0.182417	0.82	0.92	2.70256e-129	48 h	ELOC
3.97198e-133	-0.17904	0.537	0.737	6.89218e-129	48 h	SRPK1
6.68673e-133	-0.150106	0.277	0.493	1.16028e-128	48 h	AGPA48 h
7.09101e-133	0.180608	0.988	0.986	1.23043e-128	48 h	RPL36A
7.92174e-132	-0.187486	0.956	0.986	1.37458e-127	48 h	SET
8.83523e-132	-0.182235	0.647	0.817	1.53309e-127	48 h	CHMP4B
9.89704e-132	-0.176328	0.557	0.759	1.71733e-127	48 h	COPRS
1.20655e-131	-0.137174	0.215	0.426	2.09361e-127	48 h	TSPAN33
1.94853e-131	-0.233823	0.912	0.963	3.38108e-127	48 h	MIF
2.74031e-131	-0.124271	0.04	0.175	4.75498e-127	48 h	RGS2
2.73416e-130	-0.179277	0.546	0.744	4.74431e-126	48 h	ANXA7
4.80379e-130	0.179373	0.358	0.209	8.33554e-126	48 h	GPR18
5.30008e-130	-0.125447	0.172	0.37	9.1967e-126	48 h	CCNB1IP1
1.13e-129	-0.172557	0.51	0.713	1.96078e-125	48 h	MRPL19
6.54339e-129	0.215676	0.718	0.646	1.13541e-124	48 h	SNX2
9.04866e-129	-0.152445	0.388	0.618	1.57012e-124	48 h	LRR1
1.13123e-128	-0.153578	0.991	0.997	1.96291e-124	48 h	POMP
2.36612e-128	-0.178581	0.833	0.921	4.10569e-124	48 h	PSMA5
3.67934e-128	0.137506	0.186	0.069	6.3844e-124	48 h	GNG7
4.40331e-128	-0.179658	0.478	0.684	7.64063e-124	48 h	LONP1
6.74709e-128	-0.192212	0.822	0.912	1.17076e-123	48 h	SLC25A39
7.71328e-128	-0.179682	0.781	0.897	1.33841e-123	48 h	UBE2V2
7.84939e-128	-0.176891	0.768	0.891	1.36203e-123	48 h	PPM1G
1.00462e-127	-0.141387	0.211	0.41	1.74322e-123	48 h	CDC6
1.28075e-127	-0.167	0.929	0.977	2.22236e-123	48 h	POLR2E
2.29454e-127	-0.140405	0.999	0.999	3.98148e-123	48 h	UQCRH
3.09698e-127	-0.205233	0.652	0.823	5.37388e-123	48 h	SQLE
5.19727e-127	-0.180453	0.507	0.71	9.01831e-123	48 h	SPCS3
1.04315e-125	0.213795	0.829	0.789	1.81007e-121	48 h	RAC2
3.75224e-125	-0.177482	0.932	0.967	6.51089e-121	48 h	MRPL41
6.54091e-125	-0.18429	0.611	0.791	1.13498e-120	48 h	EEF1E1
6.75518e-125	-0.175793	0.505	0.704	1.17216e-120	48 h	PPP1R35
1.00597e-124	-0.359983	0.23	0.412	1.74557e-120	48 h	DDIT3
1.03402e-124	0.106927	1	1	1.79424e-120	48 h	ATP5MG
2.73307e-124	-0.120352	1	1	4.74242e-120	48 h	RPL7A
3.5831e-124	-0.164368	0.451	0.662	6.21739e-120	48 h	AHCY
3.86448e-124	-0.164904	0.475	0.686	6.70565e-120	48 h	PRELID3B
4.95786e-124	-0.150784	0.368	0.588	8.60287e-120	48 h	PCBD1
6.62572e-124	-0.172479	0.356	0.568	1.14969e-119	48 h	RUBCNL
6.66893e-124	-0.173439	0.765	0.885	1.15719e-119	48 h	TSTD1
9.68811e-124	0.197316	0.878	0.866	1.68108e-119	48 h	MTPN
1.47224e-123	0.240364	0.797	0.769	2.55463e-119	48 h	ORAI2
1.48609e-123	-0.103992	0.094	0.253	2.57866e-119	48 h	LSS
1.53844e-123	-0.165689	0.945	0.98	2.66951e-119	48 h	NDUFB8
2.9781e-123	-0.131363	0.725	0.906	5.16759e-119	48 h	PTTG1
3.26877e-123	-0.165034	0.912	0.959	5.67196e-119	48 h	PSMA1
4.26052e-123	-0.172448	0.412	0.627	7.39285e-119	48 h	ARF4
4.73471e-123	-0.164877	0.999	1	8.21566e-119	48 h	RPS26
7.76199e-123	-0.17319	0.826	0.924	1.34686e-118	48 h	MRPL14
9.43867e-123	-0.175264	0.68	0.829	1.6378e-118	48 h	PDHA1
1.55785e-122	-0.127448	0.214	0.414	2.70319e-118	48 h	C12orf29
2.72216e-122	-0.166848	0.483	0.682	4.72349e-118	48 h	RRP7A
1.23179e-121	-0.174493	0.666	0.847	2.1374e-117	48 h	SNRPA
1.23681e-121	-0.159595	1	1	2.14611e-117	48 h	ENO1
1.34534e-121	-0.141365	0.318	0.538	2.33443e-117	48 h	DPH3
2.02625e-121	-0.160401	0.4	0.611	3.51596e-117	48 h	UCHL5
3.2677e-121	-0.169779	0.526	0.726	5.67011e-117	48 h	STRAP
1.43248e-120	-0.131862	0.246	0.454	2.48563e-116	48 h	SMCO4
1.65045e-120	0.13742	0.184	0.07	2.86386e-116	48 h	LRRC25
3.47105e-120	-0.137104	0.193	0.379	6.02296e-116	48 h	FASN
4.85634e-120	-0.188318	0.921	0.964	8.42672e-116	48 h	HSPE1
5.98231e-120	-0.165922	0.404	0.612	1.03805e-115	48 h	SLC25A4
8.89168e-120	-0.116483	0.165	0.349	1.54288e-115	48 h	EGFL7
1.45081e-119	-0.190485	0.605	0.787	2.51745e-115	48 h	ACA48 h
2.1991e-119	-0.15226	0.965	0.989	3.81587e-115	48 h	SNRPF
2.72629e-119	-0.143883	0.501	0.749	4.73066e-115	48 h	CDKN3
3.27256e-119	0.205087	0.78	0.737	5.67855e-115	48 h	CD19
3.92948e-119	-0.143197	0.317	0.534	6.81843e-115	48 h	RDH11
4.29898e-119	0.157755	0.975	0.972	7.45958e-115	48 h	TRAPPC1
1.29634e-118	-0.171186	0.36	0.559	2.24941e-114	48 h	MARS
1.53649e-118	-0.174431	0.674	0.833	2.66612e-114	48 h	FH
1.82387e-118	-0.147425	0.312	0.522	3.16478e-114	48 h	ACOT9
3.02031e-118	0.198551	0.691	0.607	5.24084e-114	48 h	TSC22D4
1.22808e-117	0.204153	0.668	0.592	2.13096e-113	48 h	WAS
1.26479e-117	-0.105508	0.122	0.293	2.19466e-113	48 h	SERPINE2
1.70545e-117	-0.168286	0.552	0.739	2.9593e-113	48 h	TBRG4
2.23226e-117	-0.134576	0.291	0.502	3.87342e-113	48 h	VARS
5.35325e-117	0.164802	0.983	0.972	9.28895e-113	48 h	HIGD2A
7.87577e-117	-0.212975	0.949	0.977	1.3666e-112	48 h	NCL
1.02164e-116	-0.178677	0.747	0.903	1.77275e-112	48 h	TUBA1A
2.73767e-116	-0.19597	0.977	0.989	4.75041e-112	48 h	HSP90AA1
3.61976e-116	-0.141059	0.318	0.53	6.28101e-112	48 h	PPIF
4.04748e-116	-0.140626	0.332	0.543	7.02319e-112	48 h	ACLY
8.82137e-116	-0.174193	0.707	0.87	1.53068e-111	48 h	ANP32E
1.07935e-115	-0.155562	0.975	0.993	1.87289e-111	48 h	SNRPB
4.072e-115	-0.183003	0.924	0.978	7.06573e-111	48 h	MS4A1
6.65052e-115	-0.125036	0.163	0.342	1.154e-110	48 h	FCRL4
7.11448e-115	-0.171419	0.763	0.881	1.23451e-110	48 h	FKBP2
1.3488e-114	-0.167938	0.591	0.769	2.34044e-110	48 h	RNASEH1
1.36259e-114	-0.101458	1	1	2.36436e-110	48 h	RPL27
2.01709e-114	-0.131149	0.255	0.456	3.50005e-110	48 h	ZNF880
2.57535e-114	-0.110103	0.163	0.345	4.46875e-110	48 h	KLHL7
2.999e-114	-0.175857	0.744	0.875	5.20387e-110	48 h	CENPV
3.42302e-114	-0.111139	0.499	0.753	5.93962e-110	48 h	BNIP3
6.64866e-114	-0.166055	0.657	0.817	1.15368e-109	48 h	CCDC124
6.88439e-114	-0.12147	0.168	0.348	1.19458e-109	48 h	JADE2
8.48537e-114	-0.169751	0.872	0.954	1.47238e-109	48 h	YWHAQ
9.36547e-114	0.175799	0.367	0.232	1.6251e-109	48 h	AC025569.1
1.7304e-113	0.194216	0.819	0.775	3.00259e-109	48 h	HDAC1
8.35275e-113	-0.135877	0.107	0.262	1.44937e-108	48 h	TNFRSF17
1.09346e-112	-0.161537	0.575	0.758	1.89738e-108	48 h	RWDD1
4.67624e-112	-0.161525	0.493	0.687	8.11421e-108	48 h	MALSU1
7.64565e-112	-0.155553	0.487	0.693	1.32667e-107	48 h	PCCB
1.01872e-111	-0.145686	0.464	0.68	1.76768e-107	48 h	TUBG1
1.3361e-111	0.11372	0.218	0.098	2.31841e-107	48 h	SETBP1
1.59066e-111	-0.118988	0.996	0.999	2.76012e-107	48 h	EEF1B2
1.94438e-111	0.204017	0.819	0.76	3.37389e-107	48 h	BHLHE41
2.28644e-111	-0.155909	0.472	0.67	3.96743e-107	48 h	CFAP298
5.23727e-111	0.191222	0.576	0.477	9.08771e-107	48 h	COMMD7
1.01711e-110	0.187955	0.551	0.435	1.76489e-106	48 h	ATP2A3
1.0893e-110	-0.236468	0.488	0.662	1.89016e-106	48 h	SIAH2
2.86805e-110	0.202989	0.59	0.481	4.97664e-106	48 h	RCSD1
3.26288e-110	-0.107466	0.173	0.354	5.66176e-106	48 h	FAM92A
4.43336e-110	-0.14816	0.612	0.817	7.69276e-106	48 h	PCNA
7.35392e-110	-0.114205	0.167	0.344	1.27605e-105	48 h	CARS
9.92817e-110	-0.146568	0.217	0.397	1.72274e-105	48 h	JUND
1.08426e-109	0.176484	0.938	0.938	1.8814e-105	48 h	PTRHD1
2.18745e-109	-0.151117	0.449	0.649	3.79566e-105	48 h	MRPS2
2.47076e-109	-0.183206	0.928	0.989	4.28726e-105	48 h	TUBB
3.76889e-109	0.190036	0.777	0.7	6.53977e-105	48 h	BLNK
3.93482e-109	-0.163735	0.774	0.886	6.8277e-105	48 h	ACA6 h
4.24068e-109	0.173403	0.911	0.901	7.35843e-105	48 h	PE6 h00
2.62289e-108	-0.169695	0.58	0.753	4.55124e-104	48 h	ERG28
3.18564e-108	0.183437	0.573	0.475	5.52772e-104	48 h	ATPAF2
3.23466e-108	0.271652	0.582	0.472	5.61278e-104	48 h	HIS6 hH1C
3.4687e-108	-0.168216	0.936	0.975	6.01889e-104	48 h	NDUFS6
4.97934e-108	-0.138766	0.957	0.981	8.64015e-104	48 h	C19orf53
9.57686e-108	-0.158766	0.934	0.975	1.66178e-103	48 h	DNPH1
2.77165e-107	0.320657	0.653	0.588	4.80937e-103	48 h	FCRL3
5.4185e-107	-0.109344	0.109	0.259	9.40218e-103	48 h	TFRC
7.02101e-107	-0.15999	0.336	0.528	1.21829e-102	48 h	GSTO1
7.64866e-107	-0.188523	0.549	0.733	1.3272e-102	48 h	PIM2
9.21626e-107	0.114358	0.186	0.077	1.59921e-102	48 h	TRAF5
9.60096e-107	-0.121129	0.128	0.288	1.66596e-102	48 h	CLEC2D
1.04467e-106	0.195423	0.741	0.69	1.81271e-102	48 h	SLC25A1
1.27959e-106	-0.14648	0.375	0.578	2.22034e-102	48 h	FYTTD1
1.74211e-106	0.117979	0.175	0.07	3.0229e-102	48 h	S1PR2
1.7823e-106	0.149056	0.298	0.169	3.09265e-102	48 h	METTL7A
2.46992e-106	-0.124584	0.241	0.431	4.28581e-102	48 h	MVD
4.67941e-106	0.180372	0.799	0.751	8.11971e-102	48 h	CDK2AP2
5.13382e-106	-0.161055	0.911	0.955	8.9082e-102	48 h	GHITM
6.04654e-106	-0.136503	0.276	0.468	1.0492e-101	48 h	ATF4
6.65222e-106	-0.147328	0.392	0.6	1.15429e-101	48 h	HNRNPAB
8.76336e-106	-0.167119	0.664	0.809	1.52062e-101	48 h	CHCHD3
1.70528e-105	-0.17315	0.24	0.415	2.959e-101	48 h	WARS
2.67657e-105	-0.213302	0.605	0.757	4.64438e-101	48 h	RNF187
3.13762e-105	0.167091	0.935	0.923	5.44439e-101	48 h	COMMD6
6.84399e-105	-0.167009	0.671	0.834	1.18757e-100	48 h	CALR
7.56072e-105	0.199477	0.899	0.865	1.31194e-100	48 h	PLD4
1.0807e-104	-0.140477	0.35	0.558	1.87522e-100	48 h	TCTN3
2.58688e-104	-0.139392	0.486	0.701	4.48876e-100	48 h	IL2RG
3.61951e-104	-0.163065	0.549	0.73	6.28057e-100	48 h	MORF4L2
5.82475e-104	-0.158479	0.579	0.757	1.01071e-99	48 h	EXOSC7
1.16719e-103	0.167194	0.931	0.924	2.0253e-99	48 h	ETFB
1.89541e-103	-0.117665	0.217	0.4	3.28891e-99	48 h	NUDT4
2.26092e-103	0.106005	0.195	0.085	3.92314e-99	48 h	EPHB6
2.34115e-103	-0.13142	0.25	0.448	4.06236e-99	48 h	ADM
3.89667e-103	0.183132	0.859	0.837	6.7615e-99	48 h	HCLS1
5.00417e-103	-0.152125	0.534	0.722	8.68324e-99	48 h	PSMD14
5.46502e-103	-0.161127	0.722	0.856	9.48291e-99	48 h	SRA1
6.88523e-103	-0.153773	0.442	0.644	1.19473e-98	48 h	CANX
7.12798e-103	-0.310861	0.613	0.751	1.23685e-98	48 h	NEA6 h
8.7236e-103	-0.142178	0.948	0.98	1.51372e-98	48 h	COX5A
1.03813e-102	0.166308	0.919	0.914	1.80137e-98	48 h	UFC1
1.18665e-102	0.236146	0.475	0.346	2.05907e-98	48 h	ALOX5AP
1.4195e-102	-0.161373	0.562	0.742	2.46312e-98	48 h	RNF114
1.46901e-102	-0.129815	0.304	0.501	2.54902e-98	48 h	ETF1
1.51874e-102	0.218339	0.739	0.698	2.63531e-98	48 h	MCM5
3.15497e-102	0.193553	0.568	0.472	5.47451e-98	48 h	AKNA
4.3145e-102	-0.164351	0.793	0.904	7.48653e-98	48 h	CCT6A
4.33672e-102	0.186169	0.821	0.796	7.52508e-98	48 h	SCAF11
5.89391e-102	-0.166425	0.664	0.819	1.02271e-97	48 h	RUVBL1
7.67453e-102	0.218189	0.527	0.418	1.33168e-97	48 h	KLK1
1.66754e-101	-0.113883	0.224	0.412	2.89352e-97	48 h	RHOC
1.84502e-101	0.14744	0.312	0.187	3.20148e-97	48 h	TMEM175
2.06536e-101	-0.100081	0.163	0.332	3.58382e-97	48 h	ME2
3.20191e-101	-0.168759	0.622	0.782	5.55595e-97	48 h	AP3S1
6.1846e-101	-0.12428	0.063	0.189	1.07315e-96	48 h	JUN
6.25785e-101	-0.161353	0.999	1	1.08586e-96	48 h	FTL
8.25474e-101	0.195317	0.305	0.184	1.43236e-96	48 h	AC022182.2
1.09809e-100	0.159459	0.941	0.926	1.90541e-96	48 h	C6orf48
1.5141e-100	-0.12901	0.32	0.519	2.62727e-96	48 h	CLSPN
2.86261e-100	-0.145897	0.428	0.621	4.96721e-96	48 h	TOMM5
2.88775e-100	0.197336	0.888	0.874	5.01083e-96	48 h	MRPL40
4.41875e-100	-0.166034	0.614	0.785	7.66741e-96	48 h	PGP
6.19511e-100	-0.133043	0.988	0.994	1.07498e-95	48 h	UQCRQ
6.62116e-100	-0.144309	0.515	0.712	1.1489e-95	48 h	ACOT7
6.65509e-100	-0.133708	0.35	0.547	1.15479e-95	48 h	TARS
6.81937e-100	-0.167402	0.647	0.801	1.1833e-95	48 h	TMEM243
2.72319e-99	-0.15373	0.58	0.76	4.72528e-95	48 h	LYRM4
3.72826e-99	-0.117239	0.256	0.443	6.46927e-95	48 h	WDR41
4.85451e-99	-0.121784	0.259	0.45	8.42354e-95	48 h	LITAF
6.50432e-99	-0.155145	0.77	0.882	1.12863e-94	48 h	MAP2K2
7.20688e-99	-0.152088	0.916	0.959	1.25054e-94	48 h	UBE2L3
1.05633e-98	-0.151118	0.682	0.834	1.83294e-94	48 h	MRPS16
2.71676e-98	-0.148197	0.564	0.745	4.71411e-94	48 h	PHB2
3.11241e-98	-0.107439	0.211	0.39	5.40066e-94	48 h	GALE
6.40705e-98	-0.15782	0.566	0.74	1.11175e-93	48 h	LRRC59
8.19343e-98	-0.103366	0.208	0.387	1.42172e-93	48 h	SKP2
8.35624e-98	-0.137717	0.405	0.603	1.44998e-93	48 h	CIAO1
1.56046e-97	0.16564	0.415	0.292	2.70771e-93	48 h	SHISA5
2.0755e-97	0.158203	0.395	0.271	3.60141e-93	48 h	CTDSP2
3.59081e-97	-0.157498	0.738	0.858	6.23078e-93	48 h	MRPS26
3.66031e-97	-0.12798	0.349	0.547	6.35137e-93	48 h	MCUR1
4.07879e-97	-0.19142	0.948	0.98	7.07751e-93	48 h	S100A4
6.1719e-97	-0.134253	0.458	0.665	1.07095e-92	48 h	RRM1
7.14816e-97	-0.166435	0.131	0.278	1.24035e-92	48 h	CD69
7.54602e-97	0.193748	0.614	0.527	1.30939e-92	48 h	SP140
7.66238e-97	-0.157608	0.648	0.804	1.32958e-92	48 h	ATP1B3
1.12605e-96	-0.102548	0.185	0.355	1.95392e-92	48 h	PBK
1.40462e-96	-0.153329	0.685	0.828	2.4373e-92	48 h	MRPS18B
1.54175e-96	0.184005	0.809	0.784	2.67524e-92	48 h	IFT57
2.10311e-96	-0.144659	0.976	0.985	3.64931e-92	48 h	ATP5MC1
6.22286e-96	0.114623	0.145	0.053	1.07979e-91	48 h	ALOX5
8.44975e-96	-0.162635	0.6	0.776	1.4662e-91	48 h	CDC42
8.70632e-96	-0.131519	0.384	0.58	1.51072e-91	48 h	C11orf24
1.53243e-95	-0.144603	0.565	0.753	2.65908e-91	48 h	CENPH
2.05569e-95	-0.14397	0.466	0.659	3.56704e-91	48 h	GNB1
3.63259e-95	-0.102565	0.192	0.362	6.30327e-91	48 h	UAP1
3.67881e-95	-0.13821	0.468	0.662	6.38346e-91	48 h	NIPA2
1.93675e-94	-0.149068	0.637	0.799	3.36065e-90	48 h	TOMM20
3.60127e-94	-0.11426	0.211	0.387	6.24892e-90	48 h	TNFSF9
5.28586e-94	0.110565	1	1	9.17202e-90	48 h	RPL31
6.12279e-94	-0.102915	0.216	0.395	1.06243e-89	48 h	FAM3C
6.58693e-94	-0.139625	0.523	0.703	1.14296e-89	48 h	MRPL42
6.63322e-94	-0.153107	0.754	0.871	1.151e-89	48 h	GLRX3
8.28942e-94	-0.164761	0.756	0.892	1.43838e-89	48 h	CALM3
1.14884e-93	-0.175223	0.481	0.658	1.99347e-89	48 h	NOP16
1.40653e-93	0.170872	0.829	0.805	2.44061e-89	48 h	SYF2
1.5859e-93	-0.12477	0.361	0.561	2.75186e-89	48 h	TESC
1.83693e-93	-0.139505	0.364	0.556	3.18744e-89	48 h	AARS
2.22082e-93	-0.144361	0.955	0.986	3.85356e-89	48 h	SEC61G
2.26698e-93	-0.146852	0.661	0.813	3.93366e-89	48 h	GLRX5
7.741e-93	0.189301	0.724	0.673	1.34322e-88	48 h	HPCAL1
8.35058e-93	-0.186819	0.733	0.862	1.44899e-88	48 h	DKC1
2.20589e-92	-0.131703	0.458	0.657	3.82765e-88	48 h	GGH
2.69505e-92	-0.154491	0.552	0.725	4.67645e-88	48 h	SP100
4.19971e-92	-0.122243	0.533	0.791	7.28735e-88	48 h	AURKB
6.72502e-92	0.157705	0.334	0.214	1.16693e-87	48 h	MAP3K7CL
8.00072e-92	-0.128112	0.405	0.598	1.38828e-87	48 h	APEH
1.04908e-91	-0.114931	0.329	0.526	1.82037e-87	48 h	SAR1B
1.53694e-91	-0.136456	0.404	0.597	2.66689e-87	48 h	EAF2
1.66179e-91	0.151779	0.976	0.966	2.88354e-87	48 h	BRK1
2.45201e-91	-0.113866	0.265	0.451	4.25472e-87	48 h	CADM1
2.94702e-91	-0.129793	0.437	0.633	5.11367e-87	48 h	GFER
5.33193e-91	0.226255	0.711	0.679	9.25196e-87	48 h	NARF
8.29705e-91	-0.157417	0.656	0.8	1.4397e-86	48 h	MRPL36
8.45251e-91	-0.133636	0.438	0.626	1.46668e-86	48 h	DYNL6 h
8.65638e-91	-0.111396	0.212	0.382	1.50205e-86	48 h	IER5
1.43489e-90	-0.143541	0.866	0.97	2.48983e-86	48 h	CKS1B
1.60527e-90	-0.150515	0.911	0.962	2.78547e-86	48 h	TIMM10
2.24971e-90	-0.118982	0.32	0.516	3.90369e-86	48 h	ECI2
4.28622e-90	0.179809	0.595	0.511	7.43745e-86	48 h	SASH3
7.28065e-90	-0.10719	0.231	0.406	1.26334e-85	48 h	CTPS1
9.32687e-90	-0.13957	0.498	0.692	1.6184e-85	48 h	APLP2
1.03341e-89	0.164249	0.432	0.318	1.79317e-85	48 h	RALGPS2
1.15921e-89	-0.147834	0.727	0.859	2.01147e-85	48 h	ELAVL1
1.55175e-89	-0.151706	0.842	0.927	2.6926e-85	48 h	SRP9
1.78566e-89	0.183488	0.552	0.468	3.09847e-85	48 h	EMB
1.87991e-89	0.182575	0.792	0.757	3.26202e-85	48 h	ATP6V0E1
2.18163e-89	-0.101019	0.171	0.33	3.78556e-85	48 h	IRF5
5.27447e-89	-0.126023	0.38	0.572	9.15226e-85	48 h	FAM173A
5.97022e-89	-0.130659	0.475	0.68	1.03595e-84	48 h	CHAF1A
6.89301e-89	-0.152234	0.299	0.465	1.19607e-84	48 h	IRF2BP2
7.34715e-89	0.179872	0.605	0.537	1.27488e-84	48 h	SSH2
1.00408e-88	0.145408	0.971	0.974	1.74228e-84	48 h	TRM6 h12
2.81498e-88	-0.155138	0.759	0.887	4.88455e-84	48 h	C19orf48
5.54442e-88	-0.143785	0.904	0.958	9.62068e-84	48 h	SERP1
1.43551e-87	-0.130865	0.417	0.61	2.49089e-83	48 h	TGFB1
2.47028e-87	0.175156	0.622	0.547	4.28642e-83	48 h	POLR2J3.1
2.85835e-87	0.167747	0.673	0.619	4.9598e-83	48 h	EAPP
2.92882e-87	-0.137251	0.429	0.618	5.08209e-83	48 h	YAF2
4.24599e-87	-0.120815	0.32	0.508	7.36765e-83	48 h	EHD1
5.07795e-87	-0.106065	0.234	0.41	8.81125e-83	48 h	STEAP1
6.20633e-87	-0.10282	0.22	0.391	1.07692e-82	48 h	IKBKE
1.24594e-86	-0.119051	0.347	0.534	2.16196e-82	48 h	DIM6 h
1.85243e-86	-0.128401	0.415	0.606	3.21434e-82	48 h	CYTOR
2.98687e-86	-0.15118	0.601	0.764	5.18281e-82	48 h	TRIM28
5.75002e-86	-0.101318	0.18	0.337	9.97744e-82	48 h	GMPPB
7.52938e-86	0.181001	0.594	0.515	1.3065e-81	48 h	PSMB8
7.61281e-86	-0.145487	0.725	0.859	1.32097e-81	48 h	ILF3
1.15991e-85	-0.120165	0.296	0.474	2.01267e-81	48 h	FDXR
1.19093e-85	-0.145373	0.558	0.722	2.0665e-81	48 h	C12orf45
1.72345e-85	-0.100722	0.246	0.42	2.99052e-81	48 h	GCSH
2.08462e-85	-0.1179	0.305	0.485	3.61723e-81	48 h	SSR1
2.95046e-85	0.174183	0.343	0.231	5.11963e-81	48 h	CR1
4.85815e-85	-0.159887	0.838	0.915	8.42986e-81	48 h	CNBP
5.29289e-85	-0.113512	0.115	0.249	9.18422e-81	48 h	MLL6 h1
6.73591e-85	-0.143367	0.76	0.879	1.16882e-80	48 h	ATOX1
9.2746e-85	-0.137919	0.585	0.756	1.60933e-80	48 h	RAB1A
1.42266e-84	-0.111979	0.35	0.542	2.4686e-80	48 h	LRPPRC
1.75473e-84	-0.135477	0.92	0.966	3.0448e-80	48 h	DCXR
2.98695e-84	-0.121073	0.262	0.431	5.18296e-80	48 h	PAK1IP1
5.9558e-84	0.121836	0.99	0.992	1.03345e-79	48 h	TOMM7
6.15793e-84	-0.123122	0.345	0.532	1.06852e-79	48 h	HELLS
6.17179e-84	-0.12626	0.448	0.643	1.07093e-79	48 h	TIPRL
7.2934e-84	0.171324	0.912	0.912	1.26555e-79	48 h	ICAM3
7.42412e-84	-0.141032	0.849	0.932	1.28823e-79	48 h	MZ48 hA
8.04411e-84	-0.164986	0.794	0.89	1.39581e-79	48 h	EI24
2.02492e-83	0.199033	0.713	0.663	3.51365e-79	48 h	DRAM2
2.22917e-83	-0.141521	0.884	0.948	3.86806e-79	48 h	CC48 h
2.68145e-83	-0.156422	0.792	0.895	4.65285e-79	48 h	ARPC5L
3.20266e-83	0.169474	0.712	0.663	5.55725e-79	48 h	PLEKHO1
5.07819e-83	-0.35097	0.747	0.851	8.81168e-79	48 h	CCR7
5.93525e-83	-0.113994	0.317	0.5	1.02988e-78	48 h	DBF4
5.94684e-83	-0.128698	0.426	0.61	1.0319e-78	48 h	A1BG
6.01694e-83	-0.137955	0.904	0.95	1.04406e-78	48 h	MRPL21
6.64021e-83	-0.127537	0.933	0.975	1.15221e-78	48 h	CDK4
7.03525e-83	-0.160709	0.797	0.905	1.22076e-78	48 h	PNMA5
8.0353e-83	0.136174	0.278	0.169	1.39428e-78	48 h	DENND2D
9.23659e-83	-0.148756	0.733	0.859	1.60273e-78	48 h	NUDT5
1.02651e-82	-0.174843	0.797	0.892	1.7812e-78	48 h	RBM17
1.30882e-82	-0.104775	0.256	0.429	2.27107e-78	48 h	RPF2
2.33028e-82	-0.128713	0.459	0.641	4.0435e-78	48 h	TMEM70
2.39788e-82	-0.122207	0.276	0.451	4.16079e-78	48 h	EFHD2
2.82535e-82	-0.143671	0.628	0.778	4.90255e-78	48 h	ISOC2
2.84931e-82	-0.137422	0.451	0.63	4.94412e-78	48 h	LMAN1
4.08251e-82	-0.140309	0.596	0.756	7.08397e-78	48 h	SSSCA1
1.12025e-81	0.166368	0.878	0.866	1.94385e-77	48 h	ARPC5
2.13716e-81	-0.104934	0.312	0.496	3.70841e-77	48 h	BLMH
2.31247e-81	-0.121655	0.304	0.473	4.01259e-77	48 h	GO6 h
2.3591e-81	-0.119811	0.422	0.604	4.09351e-77	48 h	CINP
2.43982e-81	-0.129421	0.457	0.667	4.23357e-77	48 h	CDK1
6.32787e-81	0.146978	0.933	0.932	1.09801e-76	48 h	NAA38
7.6052e-81	0.169275	0.542	0.454	1.31965e-76	48 h	SLC44A2
1.17026e-80	-0.101365	0.193	0.349	2.03063e-76	48 h	TNFRSF1B
1.24596e-80	-0.124887	0.432	0.614	2.16199e-76	48 h	CBX1
1.2636e-80	-0.111016	0.253	0.425	2.1926e-76	48 h	LGALS3
2.66166e-80	-0.150667	0.719	0.851	4.61851e-76	48 h	EIF3A
2.89217e-80	0.149751	0.97	0.965	5.01849e-76	48 h	MYL12A
4.28048e-80	-0.123431	0.397	0.575	7.42749e-76	48 h	PSME3
4.50573e-80	-0.12829	0.862	0.934	7.81834e-76	48 h	POLD2
5.21099e-80	-0.255023	0.022	0.105	9.04211e-76	48 h	CCL3
6.70602e-80	-0.131297	0.38	0.562	1.16363e-75	48 h	PDIA4
6.77455e-80	-0.151835	0.693	0.827	1.17552e-75	48 h	U2SURP
7.42335e-80	-0.10131	0.238	0.405	1.2881e-75	48 h	DYNC1LI1
9.53296e-80	-0.14239	0.735	0.858	1.65416e-75	48 h	JP6 h
1.08576e-79	-0.137237	0.637	0.793	1.88401e-75	48 h	EZR
1.47819e-79	-0.131187	0.562	0.738	2.56495e-75	48 h	BCL2L12
2.56373e-79	-0.128651	0.966	0.985	4.44858e-75	48 h	NDUFS5
4.13874e-79	-0.107246	0.084	0.201	7.18155e-75	48 h	PHACTR1
4.15539e-79	-0.120988	0.472	0.654	7.21043e-75	48 h	CHID1
6.00625e-79	-0.138838	0.909	0.952	1.0422e-74	48 h	MRPS34
6.38247e-79	-0.136306	0.517	0.685	1.10749e-74	48 h	DUS1L
1.32618e-78	-0.13122	0.866	0.931	2.30118e-74	48 h	STOML2
1.42205e-78	-0.111814	0.974	0.992	2.46754e-74	48 h	SEM1
1.48588e-78	-0.123132	0.948	0.975	2.57831e-74	48 h	PSMD8
2.28713e-78	-0.118626	0.436	0.621	3.96862e-74	48 h	TIAL1
3.23396e-78	0.15497	0.833	0.828	5.61156e-74	48 h	VPS28
3.8134e-78	0.168962	0.579	0.508	6.61701e-74	48 h	MMP24OS
4.06287e-78	-0.122426	0.451	0.637	7.04989e-74	48 h	ALYREF
4.19371e-78	0.148626	0.94	0.94	7.27693e-74	48 h	TPM3
4.30646e-78	0.166652	0.776	0.748	7.47258e-74	48 h	ARL6IP5
3.04499e-77	-0.135025	0.791	0.896	5.28367e-73	48 h	POLR3K
3.22677e-77	0.181753	0.541	0.459	5.59909e-73	48 h	ARHGAP4
3.29452e-77	-0.120943	0.458	0.641	5.71665e-73	48 h	SAAL1
3.74358e-77	-0.124856	0.927	0.964	6.49587e-73	48 h	SPCS1
4.50967e-77	-0.128905	0.888	0.955	7.82519e-73	48 h	NUCKS1
1.01203e-76	0.304084	0.268	0.161	1.75607e-72	48 h	JCHAIN
1.02534e-76	-0.129188	0.601	0.764	1.77918e-72	48 h	PCM6 h
1.2525e-76	-0.135095	0.948	0.979	2.17334e-72	48 h	CCT3
1.38893e-76	0.194304	0.702	0.667	2.41007e-72	48 h	ITPR2
1.46549e-76	-0.175947	0.374	0.534	2.54291e-72	48 h	SLC3A2
1.55991e-76	0.161946	0.79	0.767	2.70675e-72	48 h	ANXA11
1.7045e-76	-0.127127	0.466	0.648	2.95765e-72	48 h	EED
1.81147e-76	-0.144582	0.621	0.784	3.14327e-72	48 h	S100A10
1.95407e-76	-0.123651	0.415	0.613	3.39071e-72	48 h	BIRC5
2.28434e-76	0.162801	0.742	0.711	3.96379e-72	48 h	VAMP2
2.5276e-76	-0.117506	0.982	0.994	4.38589e-72	48 h	SNRPE
3.14701e-76	-0.138562	0.685	0.821	5.46068e-72	48 h	PSMD3
3.31488e-76	0.154421	0.453	0.359	5.75198e-72	48 h	LRCH4
3.85316e-76	-0.10329	0.302	0.476	6.686e-72	48 h	KCMF1
7.27608e-76	-0.133163	0.822	0.915	1.26255e-71	48 h	SSRP1
7.30024e-76	0.145131	0.954	0.95	1.26674e-71	48 h	ATP6V1G1
7.48553e-76	-0.136599	0.578	0.741	1.29889e-71	48 h	SRSF4
2.35861e-75	-0.126245	0.459	0.633	4.09267e-71	48 h	TIMM17A
2.36432e-75	-0.134507	0.856	0.917	4.10257e-71	48 h	MTCH2
2.76933e-75	0.15664	0.795	0.77	4.80534e-71	48 h	TMEM59
3.08252e-75	-0.117713	0.502	0.687	5.3488e-71	48 h	RFC4
3.56117e-75	-0.133626	0.815	0.91	6.17935e-71	48 h	HNRNPD
4.06417e-75	-0.124095	0.71	0.844	7.05214e-71	48 h	POLR2H
8.6969e-75	-0.147785	0.43	0.6	1.50909e-70	48 h	SDCBP
1.42641e-74	0.148346	0.842	0.823	2.47511e-70	48 h	FIBP
1.83125e-74	-0.128475	0.519	0.688	3.17759e-70	48 h	TMED10
3.62613e-74	-0.118442	0.524	0.7	6.29206e-70	48 h	PAWR
4.39002e-74	-0.134	0.741	0.855	7.61756e-70	48 h	MRPL34
4.51873e-74	0.107487	0.994	0.995	7.8409e-70	48 h	TP6 h
4.8517e-74	0.113611	0.233	0.133	8.41867e-70	48 h	IFI35
6.37732e-74	-0.126439	0.589	0.753	1.10659e-69	48 h	ZBTB8OS
7.59493e-74	0.181451	0.347	0.241	1.31787e-69	48 h	NLRP7
8.04917e-74	-0.139099	0.345	0.529	1.39669e-69	48 h	CENPA
8.40345e-74	-0.108216	0.409	0.592	1.45817e-69	48 h	HDHD5
1.63928e-73	-0.121217	0.465	0.64	2.84447e-69	48 h	SDHAF3
1.75594e-73	-0.13318	0.593	0.743	3.04691e-69	48 h	DDX24
2.8822e-73	0.101173	1	1	5.0012e-69	48 h	RPL39
2.94192e-73	-0.140907	0.716	0.844	5.10481e-69	48 h	CD48
3.44361e-73	-0.136597	0.91	0.953	5.97536e-69	48 h	C9orf16
3.53343e-73	-0.119255	0.396	0.573	6.13121e-69	48 h	NAA50
4.5897e-73	0.122039	0.985	0.985	7.96404e-69	48 h	PSME1
5.15333e-73	0.157137	0.534	0.453	8.94205e-69	48 h	INPP5D
6.90019e-73	-0.136015	0.681	0.814	1.19732e-68	48 h	MRPL47
6.9961e-73	0.162192	0.449	0.358	1.21396e-68	48 h	CDKN2D
8.21922e-73	-0.101801	0.251	0.414	1.4262e-68	48 h	MT-ND6
1.12328e-72	-0.123074	0.87	0.937	1.94912e-68	48 h	CLPP
1.3105e-72	0.155549	0.824	0.805	2.27397e-68	48 h	AES
2.837e-72	-0.115988	0.51	0.684	4.92276e-68	48 h	COA1
2.99117e-72	0.169815	0.709	0.664	5.19028e-68	48 h	SYK
3.22307e-72	-0.127068	0.601	0.755	5.59266e-68	48 h	ARL3
4.14634e-72	-0.108334	0.291	0.458	7.19474e-68	48 h	KIF2C
4.61779e-72	-0.135451	0.777	0.882	8.01279e-68	48 h	MRPL13
9.64776e-72	-0.140802	0.688	0.825	1.67408e-67	48 h	P4HB
1.13428e-71	-0.116181	0.449	0.623	1.96821e-67	48 h	GLO1
2.46823e-71	-0.123718	0.915	0.963	4.28286e-67	48 h	PEBP1
5.63284e-71	0.143249	0.419	0.322	9.77411e-67	48 h	EPB41
6.63455e-71	-0.102226	0.336	0.508	1.15123e-66	48 h	RCC1
8.57376e-71	-0.123558	0.585	0.746	1.48772e-66	48 h	EXOSC3
[truncated: 335 more rows]
